# Supplementary material for: Static spatial growth restriction micropatterning of endothelial colony forming cells influences their morphology and gene expression
Source: PLoS One. 2019 Jun 12;14(6):e0218197. doi: 10.1371/journal.pone.0218197 (PMC6561595; doi:10.1371/journal.pone.0218197)
Supplement: S1 Dataset — Sheet 1 includes measured areas and perimeters, and calculated shape index values for traced cells (corresponding to the results shown in Fig 1). Sheet 2 includes values for each counted ROI for cell density and pyknosis studies, and an unblinding key (corresponding to Fig 3). Sheet 3 includes calculated ΔCT and -ΔΔCT values for gene expression experiments (corresponding to the results shown in Figs 4, 5, 6 and 7). (XLSX) [file pone.0218197.s001.xlsx]

## Sheet: Shape_Index
	Dish	Image	Index	cell	mp	Time	Area	Perim	si
1	N3	201	1	ECFC	FALSE	22	3562	235.746	0.805406
2	N3	201	2	ECFC	FALSE	22	6601	366.109	0.618869
3	N3	201	3	ECFC	FALSE	22	5958	345.607	0.626824
4	N3	201	4	ECFC	FALSE	22	4714	298.381	0.665361
5	N3	201	5	ECFC	FALSE	22	7134	510.649	0.343794
6	N3	201	6	ECFC	FALSE	22	3829	236.564	0.859801
7	N3	201	7	ECFC	FALSE	22	9606	417.878	0.691279
8	N3	201	8	ECFC	FALSE	22	6228	370.572	0.569919
9	N3	201	9	ECFC	FALSE	22	3711	271.509	0.632605
10	N3	201	10	ECFC	FALSE	22	2067	219.137	0.540902
11	N3	201	11	ECFC	FALSE	22	3084	210.07	0.878206
12	N3	201	12	ECFC	FALSE	22	4541	289.427	0.681214
13	N5	202	1	ECFC	FALSE	22	6529	312.564	0.839805
14	N5	202	2	ECFC	FALSE	22	7500	397.225	0.597308
15	N5	202	3	ECFC	FALSE	22	4068	265.078	0.727517
16	N5	202	4	ECFC	FALSE	22	5983	464.319	0.348735
17	N5	202	5	ECFC	FALSE	22	3657	244.929	0.766045
18	N5	202	6	ECFC	FALSE	22	3237	233.83	0.743964
19	N5	202	7	ECFC	FALSE	22	4764	275.365	0.789522
20	N5	202	8	ECFC	FALSE	22	4008	249.778	0.807289
21	N5	202	9	ECFC	FALSE	22	4742	472.853	0.266513
22	N5	202	10	ECFC	FALSE	22	6192	372.352	0.56122
23	N5	202	11	ECFC	FALSE	22	3245	246.921	0.668819
24	N5	202	12	ECFC	FALSE	22	6181	421.677	0.436826
25	N5	202	13	ECFC	FALSE	22	6369	348.297	0.659753
26	N5	202	14	ECFC	FALSE	22	7776	395.893	0.623463
27	M6	203	1	ECFC	TRUE	48	3191	311.45	0.41339
28	M6	203	2	ECFC	TRUE	48	8903	560.316	0.356353
29	M6	203	3	ECFC	TRUE	48	5678	481.48	0.307786
30	M6	203	4	ECFC	TRUE	48	5835	426.253	0.403567
31	M6	203	5	ECFC	TRUE	48	7751	556.524	0.314485
32	M6	203	6	ECFC	TRUE	48	5509	453.168	0.337104
33	M6	203	7	ECFC	TRUE	48	10284	623.139	0.332814
34	M6	203	8	ECFC	TRUE	48	12331	1035.55	0.144499
35	M6	203	9	ECFC	TRUE	48	10172	1189.23	0.0903818
36	M6	203	10	ECFC	TRUE	48	10936	624.461	0.352418
37	M6	203	11	ECFC	TRUE	48	3561	301.295	0.492944
38	M6	203	12	ECFC	TRUE	48	6220	555.666	0.253147
39	M6	203	13	ECFC	TRUE	48	3332	313.739	0.425381
40	M6	203	14	ECFC	TRUE	48	6424	455.434	0.389193
41	M7	204	1	ECFC	TRUE	48	21089	750.866	0.470047
42	M7	204	2	ECFC	TRUE	48	4682	414.21	0.342926
43	M7	204	3	ECFC	TRUE	48	5534	403.125	0.427927
44	M7	204	4	ECFC	TRUE	48	8260	590.837	0.297341
45	M7	204	5	ECFC	TRUE	48	6750	447.778	0.423047
46	M7	204	6	ECFC	TRUE	48	14891	962.789	0.20187
47	M7	204	7	ECFC	TRUE	48	3272	390.372	0.269815
48	M7	204	8	ECFC	TRUE	48	3683	356.072	0.365036
49	M7	204	9	ECFC	TRUE	48	4038	465.696	0.233976
50	M7	204	10	ECFC	TRUE	48	4735	332.43	0.53843
51	M7	204	11	ECFC	TRUE	48	3687	345.292	0.388606
52	M7	204	12	ECFC	TRUE	48	8057	531.311	0.358662
53	M1	205	1	ECFC	TRUE	48	6775	351.784	0.687966
54	M1	205	2	ECFC	TRUE	48	13255	998.259	0.167149
55	M1	205	3	ECFC	TRUE	48	26192	1154.35	0.247002
56	M1	205	4	ECFC	TRUE	48	14243	692.278	0.373465
57	M1	205	5	ECFC	TRUE	48	2450	280.887	0.390223
58	M1	205	6	ECFC	TRUE	48	8883	528.874	0.399085
59	M1	205	7	ECFC	TRUE	48	17040	914.918	0.255809
60	M1	205	8	ECFC	TRUE	48	4782	333.077	0.541664
61	M1	205	9	ECFC	TRUE	48	5257	733.338	0.12284
62	M1	205	10	ECFC	TRUE	48	6618	602.222	0.22931
63	M12	207	1	ECFC	TRUE	22	5825	460.649	0.344957
64	M12	207	2	ECFC	TRUE	22	14633	686.027	0.390716
65	M12	207	3	ECFC	TRUE	22	4213	410.083	0.314817
66	M12	207	4	ECFC	TRUE	22	5130	388.814	0.426426
67	M12	207	5	ECFC	TRUE	22	22172	1117.28	0.223197
68	M12	207	6	ECFC	TRUE	22	2330	274.775	0.387803
69	M12	207	7	ECFC	TRUE	22	9773	473.173	0.548527
70	M12	207	8	ECFC	TRUE	22	7812	504.831	0.385194
71	M12	207	9	ECFC	TRUE	22	5574	352.586	0.563439
72	M12	207	10	ECFC	TRUE	22	3235	285.826	0.4976
73	N8	209	1	ECFC	FALSE	48	5971	317.168	0.745896
74	N8	209	2	ECFC	FALSE	48	7415	580.522	0.276493
75	N8	209	3	ECFC	FALSE	48	2292	229.111	0.548697
76	N8	209	4	ECFC	FALSE	48	4827	304.113	0.655869
77	N8	209	5	ECFC	FALSE	48	3455	354.326	0.345821
78	N8	209	6	ECFC	FALSE	48	4717	286.107	0.724134
79	N8	209	7	ECFC	FALSE	48	1943	186.77	0.699952
80	N8	209	8	ECFC	FALSE	48	4907	262.137	0.897365
81	N8	209	9	ECFC	FALSE	48	4060	439.983	0.263551
82	N8	209	10	ECFC	FALSE	48	3518	244.976	0.736646
83	N8	209	11	ECFC	FALSE	48	3739	279.57	0.601152
84	N8	209	12	ECFC	FALSE	48	4994	309.944	0.653269
85	N2	210	1	ECFC	FALSE	22	8535	427.202	0.587688
86	N2	210	2	ECFC	FALSE	22	4516	286.669	0.690561
87	N2	210	3	ECFC	FALSE	22	6041	324.703	0.720023
88	N2	210	4	ECFC	FALSE	22	4010	253.737	0.782684
89	N2	210	5	ECFC	FALSE	22	5795	317.627	0.721819
90	N2	210	6	ECFC	FALSE	22	7829	537.797	0.340157
91	N2	210	7	ECFC	FALSE	22	6068	348.206	0.628902
92	N2	210	8	ECFC	FALSE	22	3917	260.355	0.726159
93	N2	210	9	ECFC	FALSE	22	4797	277.169	0.784676
94	N2	210	10	ECFC	FALSE	22	7543	477.792	0.415218
95	N2	210	11	ECFC	FALSE	22	5279	327.741	0.61759
96	N2	210	12	ECFC	FALSE	22	4145	279.443	0.667034
97	N2	210	13	ECFC	FALSE	22	6433	347.611	0.669016
98	N2	210	14	ECFC	FALSE	22	4676	291.49	0.691571
99	M11	212	1	ECFC	TRUE	48	11993	692.079	0.314649
100	M11	212	2	ECFC	TRUE	48	6192	495.282	0.317202
101	M11	212	3	ECFC	TRUE	48	10743	706.081	0.270786
102	M11	212	4	ECFC	TRUE	48	9243	563.868	0.365315
103	M11	212	5	ECFC	TRUE	48	6178	425.775	0.42825
104	M11	212	6	ECFC	TRUE	48	4897	428.232	0.335569
105	M11	212	7	ECFC	TRUE	48	6332	558.138	0.255427
106	M11	212	8	ECFC	TRUE	48	7797	554.363	0.318822
107	M11	212	9	ECFC	TRUE	48	5831	396.192	0.466811
108	M11	212	10	ECFC	TRUE	48	11349	694.765	0.295455
109	M11	212	11	ECFC	TRUE	48	7652	758.429	0.167169
110	N1	215	1	ECFC	FALSE	22	8516	368.758	0.786978
111	N1	215	2	ECFC	FALSE	22	7085	307.471	0.941763
112	N1	215	3	ECFC	FALSE	22	5538	349.08	0.571101
113	N1	215	4	ECFC	FALSE	22	7869	440.26	0.510165
114	N1	215	5	ECFC	FALSE	22	6623	335.205	0.740702
115	N1	215	6	ECFC	FALSE	22	10137	482.546	0.547069
116	N1	215	7	ECFC	FALSE	22	11912	477.869	0.655506
117	N1	215	8	ECFC	FALSE	22	9254	396.791	0.738611
118	N1	215	9	ECFC	FALSE	22	4780	252.647	0.941043
119	N1	215	10	ECFC	FALSE	22	4890	304.05	0.664705
120	N1	215	11	ECFC	FALSE	22	6743	309.158	0.886548
121	N1	215	12	ECFC	FALSE	22	4573	262.229	0.835699
122	N1	215	13	ECFC	FALSE	22	8713	352.668	0.88033
123	N5	217	1	ECFC	FALSE	22	6641	398.233	0.526222
124	N5	217	2	ECFC	FALSE	22	8135	417.773	0.585715
125	N5	217	3	ECFC	FALSE	22	6701	399.406	0.527862
126	N5	217	4	ECFC	FALSE	22	4776	319.079	0.589492
127	N5	217	5	ECFC	FALSE	22	5963	313.105	0.764354
128	N5	217	6	ECFC	FALSE	22	2543	204.535	0.763873
129	N5	217	7	ECFC	FALSE	22	4265	261.71	0.782507
130	N5	217	8	ECFC	FALSE	22	3864	226.047	0.950275
131	N5	217	9	ECFC	FALSE	22	4737	291.156	0.702202
132	N5	217	10	ECFC	FALSE	22	2952	231.928	0.689636
133	N5	217	11	ECFC	FALSE	22	6582	332.474	0.74826
134	N5	217	12	ECFC	FALSE	22	4099	299.6	0.573858
135	N5	217	13	ECFC	FALSE	22	3509	266.015	0.623133
136	N4	218	1	ECFC	FALSE	48	8994	574.851	0.342021
137	N4	218	2	ECFC	FALSE	48	7304	422.636	0.513852
138	N4	218	3	ECFC	FALSE	48	6897	394.039	0.558202
139	N4	218	4	ECFC	FALSE	48	4588	302.546	0.629869
140	N4	218	5	ECFC	FALSE	48	4777	270.855	0.81826
141	N4	218	6	ECFC	FALSE	48	2733	191.721	0.934351
142	N4	218	7	ECFC	FALSE	48	5073	336.652	0.562487
143	N4	218	8	ECFC	FALSE	48	4096	385.511	0.346335
144	N4	218	9	ECFC	FALSE	48	4881	318.969	0.602867
145	N4	218	10	ECFC	FALSE	48	5077	285.635	0.781977
146	N4	218	11	ECFC	FALSE	48	11385	504.668	0.561735
147	N4	218	12	ECFC	FALSE	48	10821	450.585	0.669767
148	N3	219	1	ECFC	FALSE	22	4092	304.363	0.555088
149	N3	219	2	ECFC	FALSE	22	3185	255.344	0.613858
150	N3	219	3	ECFC	FALSE	22	7115	336.175	0.791141
151	N3	219	4	ECFC	FALSE	22	6239	337.468	0.68843
152	N3	219	5	ECFC	FALSE	22	3271	226.301	0.802634
153	N3	219	6	ECFC	FALSE	22	3907	252.422	0.770547
154	N3	219	7	ECFC	FALSE	22	4898	320.54	0.599052
155	N3	219	8	ECFC	FALSE	22	6302	367.567	0.586159
156	N3	219	9	ECFC	FALSE	22	10734	499.787	0.54001
157	N3	219	10	ECFC	FALSE	22	3387	271.853	0.575913
158	N3	219	11	ECFC	FALSE	22	4182	300.444	0.582193
159	N7	220	1	ECFC	FALSE	22	6363	363.339	0.605686
160	N7	220	2	ECFC	FALSE	22	4939	333.31	0.558666
161	N7	220	3	ECFC	FALSE	22	4970	370.109	0.455939
162	N7	220	4	ECFC	FALSE	22	5618	282.056	0.887403
163	N7	220	5	ECFC	FALSE	22	9029	447.704	0.566067
164	N7	220	6	ECFC	FALSE	22	6535	302.525	0.89729
165	N7	220	7	ECFC	FALSE	22	5202	377.027	0.45987
166	N7	220	8	ECFC	FALSE	22	5638	274.119	0.942881
167	N7	220	9	ECFC	FALSE	22	4198	308.526	0.554203
168	N7	220	10	ECFC	FALSE	22	5013	283.595	0.783268
169	N7	220	11	ECFC	FALSE	22	4573	280.377	0.731015
170	N7	220	12	ECFC	FALSE	22	3236	224.243	0.808687
171	N7	220	13	ECFC	FALSE	22	4130	320.93	0.503894
172	N7	220	14	ECFC	FALSE	22	1773	209.843	0.505976
173	M11	221	1	ECFC	TRUE	22	11253	488.165	0.593396
174	M11	221	2	ECFC	TRUE	22	4746	384.236	0.403963
175	M11	221	3	ECFC	TRUE	22	5273	364.038	0.500005
176	M11	221	4	ECFC	TRUE	22	8815	500.83	0.441623
177	M11	221	5	ECFC	TRUE	22	5618	470.182	0.319345
178	M11	221	6	ECFC	TRUE	22	5057	452.653	0.31015
179	M11	221	7	ECFC	TRUE	22	4895	375.351	0.436604
180	M11	221	8	ECFC	TRUE	22	10904	470.91	0.617902
181	M11	221	9	ECFC	TRUE	22	4251	418.496	0.305013
182	M11	221	10	ECFC	TRUE	22	6474	364.593	0.61202
183	M11	221	11	ECFC	TRUE	22	11610	680.775	0.3148
184	M12	222	1	ECFC	TRUE	48	8000	469.272	0.45651
185	M12	222	2	ECFC	TRUE	48	5185	421.201	0.367265
186	M12	222	3	ECFC	TRUE	48	2850	264.348	0.51251
187	M12	222	4	ECFC	TRUE	48	6023	583.852	0.222033
188	M12	222	5	ECFC	TRUE	48	9070	519.071	0.423023
189	M12	222	6	ECFC	TRUE	48	6204	467.477	0.356748
190	M12	222	7	ECFC	TRUE	48	7303	722.616	0.17575
191	M12	222	8	ECFC	TRUE	48	2700	278.14	0.438578
192	M12	222	9	ECFC	TRUE	48	5567	402.605	0.431591
193	M12	222	10	ECFC	TRUE	48	6487	552.653	0.2669
194	M12	222	11	ECFC	TRUE	48	4642	392.603	0.378449
195	N1	224	1	ECFC	FALSE	22	6675	350.664	0.682148
196	N1	224	2	ECFC	FALSE	22	7815	380.775	0.677333
197	N1	224	3	ECFC	FALSE	22	7563	315.287	0.956075
198	N1	224	4	ECFC	FALSE	22	8292	674.281	0.229186
199	N1	224	5	ECFC	FALSE	22	7950	424.758	0.553725
200	N1	224	6	ECFC	FALSE	22	5649	310.726	0.735235
201	N1	224	7	ECFC	FALSE	22	3777	250.239	0.757961
202	N1	224	8	ECFC	FALSE	22	7473	323.981	0.894676
203	N1	224	9	ECFC	FALSE	22	9258	412.508	0.683695
204	N1	224	10	ECFC	FALSE	22	6069	344.493	0.642638
205	M2	225	1	ECFC	TRUE	48	4221	330.952	0.484279
206	M2	225	2	ECFC	TRUE	48	8875	485.921	0.472331
207	M2	225	3	ECFC	TRUE	48	5670	439.047	0.369633
208	M2	225	4	ECFC	TRUE	48	8371	506.225	0.410488
209	M2	225	5	ECFC	TRUE	48	4302	391.806	0.352158
210	M2	225	6	ECFC	TRUE	48	2003	286.599	0.306437
211	M2	225	7	ECFC	TRUE	48	9555	624.005	0.308365
212	M2	225	8	ECFC	TRUE	48	6036	562.721	0.239537
213	M2	225	9	ECFC	TRUE	48	6136	430.394	0.416258
214	M2	225	10	ECFC	TRUE	48	5516	423.422	0.386623
215	N6	226	1	ECFC	FALSE	48	11116	466.872	0.640859
216	N6	226	2	ECFC	FALSE	48	4112	247.808	0.841458
217	N6	226	3	ECFC	FALSE	48	3961	319.428	0.48783
218	N6	226	4	ECFC	FALSE	48	6263	346.677	0.654851
219	N6	226	5	ECFC	FALSE	48	6699	326.995	0.787295
220	N6	226	6	ECFC	FALSE	48	4984	300.496	0.693602
221	N6	226	7	ECFC	FALSE	48	10508	400.294	0.824085
222	N6	226	8	ECFC	FALSE	48	10145	479.071	0.555472
223	N6	226	9	ECFC	FALSE	48	6395	299.95	0.893208
224	N6	226	10	ECFC	FALSE	48	4570	491.701	0.237533
225	N6	226	11	ECFC	FALSE	48	4140	306.588	0.553477
226	N6	226	12	ECFC	FALSE	48	14734	636.369	0.457207
227	N2	227	1	ECFC	FALSE	22	5346	285.458	0.824431
228	N2	227	2	ECFC	FALSE	22	2623	219.12	0.686506
229	N2	227	3	ECFC	FALSE	22	4615	405.747	0.352266
230	N2	227	4	ECFC	FALSE	22	4395	258.936	0.823728
231	N2	227	5	ECFC	FALSE	22	7888	359.095	0.768702
232	N2	227	6	ECFC	FALSE	22	5930	351.44	0.60334
233	N2	227	7	ECFC	FALSE	22	2957	248.782	0.600376
234	N2	227	8	ECFC	FALSE	22	4466	274.9	0.742641
235	N2	227	9	ECFC	FALSE	22	3427	239.975	0.747811
236	N2	227	10	ECFC	FALSE	22	3232	273.003	0.544937
237	N2	227	11	ECFC	FALSE	22	2193	181.837	0.833459
238	N2	227	12	ECFC	FALSE	22	5957	358.663	0.581921
239	N11	230	1	ECFC	FALSE	22	5064	290.474	0.754204
240	N11	230	2	ECFC	FALSE	22	7566	438.438	0.494607
241	N11	230	3	ECFC	FALSE	22	2821	234.52	0.644545
242	N11	230	4	ECFC	FALSE	22	2719	233.823	0.624949
243	N11	230	5	ECFC	FALSE	22	4346	262.787	0.790846
244	N11	230	6	ECFC	FALSE	22	6511	350.151	0.667339
245	N11	230	7	ECFC	FALSE	22	2446	234.543	0.558755
246	N11	230	8	ECFC	FALSE	22	4579	255.668	0.880294
247	N11	230	9	ECFC	FALSE	22	1084	180.219	0.419409
248	N11	230	10	ECFC	FALSE	22	3688	275.862	0.609
249	N7	229	1	ECFC	FALSE	48	7623	363.116	0.726516
250	N7	229	2	ECFC	FALSE	48	6689	370.793	0.611375
251	N7	229	3	ECFC	FALSE	48	8758	432.669	0.5879
252	N7	229	4	ECFC	FALSE	48	3171	240.537	0.688719
253	N7	229	5	ECFC	FALSE	48	7938	521.764	0.366415
254	N7	229	6	ECFC	FALSE	48	5518	328.12	0.64406
255	N7	229	7	ECFC	FALSE	48	7138	387.193	0.598317
256	N7	229	8	ECFC	FALSE	48	3577	310.216	0.46709
257	N7	229	9	ECFC	FALSE	48	6732	316.71	0.843394
258	N7	229	10	ECFC	FALSE	48	2996	238.624	0.661186
259	N12	231	1	ECFC	FALSE	22	2416	245.377	0.504242
260	N12	231	2	ECFC	FALSE	22	4594	317.462	0.572819
261	N12	231	3	ECFC	FALSE	22	3183	241.495	0.685852
262	N12	231	4	ECFC	FALSE	22	6091	317.076	0.761328
263	N12	231	5	ECFC	FALSE	22	2835	194.236	0.944286
264	N12	231	6	ECFC	FALSE	22	2288	206.078	0.677022
265	N12	231	7	ECFC	FALSE	22	1741	167.72	0.777748
266	N12	231	8	ECFC	FALSE	22	5307	360.082	0.514347
267	N12	231	9	ECFC	FALSE	22	5388	285.55	0.830373
268	N12	231	10	ECFC	FALSE	22	6379	357.772	0.626253
269	M7	232	1	ECFC	TRUE	22	20278	923.985	0.298473
270	M7	232	2	ECFC	TRUE	22	12219	661.475	0.350929
271	M7	232	3	ECFC	TRUE	22	7440	539.704	0.320975
272	M7	232	4	ECFC	TRUE	22	12925	787.437	0.261944
273	M7	232	5	ECFC	TRUE	22	8227	558.717	0.331183
274	M7	232	6	ECFC	TRUE	22	5528	525.44	0.251612
275	M7	232	7	ECFC	TRUE	22	4872	567.284	0.190246
276	M7	232	8	ECFC	TRUE	22	5420	336.481	0.601573
277	M7	232	9	ECFC	TRUE	22	7180	529.905	0.32132
278	M7	232	10	ECFC	TRUE	22	2743	296.369	0.392437
279	N9	233	1	ECFC	FALSE	22	7014	366.396	0.65656
280	N9	233	2	ECFC	FALSE	22	2755	233.096	0.63718
281	N9	233	3	ECFC	FALSE	22	2326	234.461	0.531714
282	N9	233	4	ECFC	FALSE	22	4349	256.207	0.832563
283	N9	233	5	ECFC	FALSE	22	2648	204.101	0.798799
284	N9	233	6	ECFC	FALSE	22	6646	399.04	0.52449
285	N9	233	7	ECFC	FALSE	22	4544	329.234	0.526792
286	N9	233	8	ECFC	FALSE	22	4353	261.403	0.80053
287	N9	233	9	ECFC	FALSE	22	3609	250.171	0.724641
288	N9	233	10	ECFC	FALSE	22	5037	328.92	0.585061
289	N9	233	11	ECFC	FALSE	22	3448	244.078	0.72731
290	N9	233	12	ECFC	FALSE	22	9851	402.322	0.764791
291	M6	234	1	ECFC	TRUE	48	8493	488.871	0.446563
292	M6	234	2	ECFC	TRUE	48	7870	467.956	0.451621
293	M6	234	3	ECFC	TRUE	48	10253	735.424	0.238224
294	M6	234	4	ECFC	TRUE	48	5874	394.502	0.474292
295	M6	234	5	ECFC	TRUE	48	6014	377.06	0.53156
296	M6	234	6	ECFC	TRUE	48	9823	605.389	0.33681
297	M6	234	7	ECFC	TRUE	48	6108	437.895	0.400285
298	M6	234	8	ECFC	TRUE	48	3914	360.457	0.37855
299	M6	234	9	ECFC	TRUE	48	10279	797.711	0.202988
300	M6	234	10	ECFC	TRUE	48	7718	470.647	0.437849
301	M1	235	1	ECFC	TRUE	22	14899	654.084	0.437623
302	M1	235	2	ECFC	TRUE	22	9665	670.459	0.270189
303	M1	235	3	ECFC	TRUE	22	6632	480.91	0.360352
304	M1	235	4	ECFC	TRUE	22	2695	329.53	0.311874
305	M1	235	5	ECFC	TRUE	22	17973	847.571	0.314397
306	M1	235	6	ECFC	TRUE	22	4125	314.916	0.52269
307	M1	235	7	ECFC	TRUE	22	7209	404.765	0.552941
308	M1	235	8	ECFC	TRUE	22	8383	472.676	0.471501
309	M1	235	9	ECFC	TRUE	22	6971	539.988	0.300425
310	M1	235	10	ECFC	TRUE	22	15911	729.58	0.375631
311	M4	236	1	ECFC	FALSE	22	8781	347.193	0.915402
312	M4	236	2	ECFC	FALSE	22	7784	434.98	0.51698
313	M4	236	3	ECFC	FALSE	22	9650	503.495	0.478351
314	M4	236	4	ECFC	FALSE	22	11521	399.53	0.906987
315	M4	236	5	ECFC	FALSE	22	5932	304.266	0.805201
316	M4	236	6	ECFC	FALSE	22	6224	355.692	0.618203
317	M4	236	7	ECFC	FALSE	22	3747	252.693	0.737407
318	M4	236	8	ECFC	FALSE	22	4947	317.345	0.617289
319	M4	236	9	ECFC	FALSE	22	6627	301.377	0.916868
320	M4	236	10	ECFC	FALSE	22	3136	254.732	0.607322
321	N7	237	1	ECFC	FALSE	22	5880	368.823	0.543189
322	N7	237	2	ECFC	FALSE	22	6859	362.125	0.657285
323	N7	237	3	ECFC	FALSE	22	5522	301.312	0.764317
324	N7	237	4	ECFC	FALSE	22	5114	278.25	0.830042
325	N7	237	5	ECFC	FALSE	22	5762	305.958	0.773499
326	N7	237	6	ECFC	FALSE	22	9225	366.005	0.865371
327	N7	237	7	ECFC	FALSE	22	5301	286.791	0.80991
328	N7	237	8	ECFC	FALSE	22	6521	324.14	0.779936
329	N7	237	9	ECFC	FALSE	22	3109	303.595	0.423878
330	N7	237	10	ECFC	FALSE	22	4829	306.072	0.647769
331	N7	237	11	ECFC	FALSE	22	7047	343.184	0.7519
332	N7	237	12	ECFC	FALSE	22	6500	340.732	0.703554
333	N7	237	13	ECFC	FALSE	22	5514	365.485	0.518725
334	N7	237	14	ECFC	FALSE	22	3567	264.754	0.639481
335	N6	240	1	ECFC	FALSE	48	7908	383.819	0.674565
336	N6	240	2	ECFC	FALSE	48	4473	313.602	0.571546
337	N6	240	3	ECFC	FALSE	48	4057	318.789	0.501659
338	N6	240	4	ECFC	FALSE	48	3915	264.737	0.70196
339	N6	240	5	ECFC	FALSE	48	4254	263.632	0.76915
340	N6	240	6	ECFC	FALSE	48	6461	436.346	0.42643
341	N6	240	7	ECFC	FALSE	48	8744	490.589	0.456546
342	N6	240	8	ECFC	FALSE	48	6565	629.637	0.208096
343	N6	240	9	ECFC	FALSE	48	4466	264.279	0.803532
344	N6	240	10	ECFC	FALSE	48	9862	589.807	0.35625
345	N6	240	11	ECFC	FALSE	48	4647	318.895	0.574232
346	M6	243	1	ECFC	TRUE	22	13559	529.889	0.606831
347	M6	243	2	ECFC	TRUE	22	10466	537.777	0.454764
348	M6	243	3	ECFC	TRUE	22	10854	601.925	0.376457
349	M6	243	4	ECFC	TRUE	22	6389	376.127	0.56751
350	M6	243	5	ECFC	TRUE	22	4460	418.603	0.319845
351	M6	243	6	ECFC	TRUE	22	8739	567.001	0.341589
352	M6	243	7	ECFC	TRUE	22	7160	585.087	0.262834
353	M6	243	8	ECFC	TRUE	22	5531	380.679	0.479618
354	M6	243	9	ECFC	TRUE	22	10383	476.441	0.574797
355	M6	243	10	ECFC	TRUE	22	16329	981.675	0.212929
356	N12	244	1	ECFC	FALSE	22	2705	221.965	0.689935
357	N12	244	2	ECFC	FALSE	22	1625	158.532	0.812511
358	N12	244	3	ECFC	FALSE	22	5503	304.307	0.746768
359	N12	244	4	ECFC	FALSE	22	7243	378.852	0.634146
360	N12	244	5	ECFC	FALSE	22	8132	361.446	0.782205
361	N12	244	6	ECFC	FALSE	22	3772	230.942	0.888742
362	N12	244	7	ECFC	FALSE	22	7917	408.398	0.59649
363	N12	244	8	ECFC	FALSE	22	3436	266.587	0.607554
364	N12	244	9	ECFC	FALSE	22	5727	325.61	0.6788
365	N12	244	10	ECFC	FALSE	22	3504	261.303	0.644889
366	N12	244	11	ECFC	FALSE	22	5251	387.169	0.440201
367	N12	244	12	ECFC	FALSE	22	3553	264.639	0.637525
368	N12	244	13	ECFC	FALSE	22	5469	276.73	0.89744
369	M3	245	1	ECFC	TRUE	22	5468	365.973	0.513027
370	M3	245	2	ECFC	TRUE	22	6536	380.335	0.567792
371	M3	245	3	ECFC	TRUE	22	10540	499.402	0.531068
372	M3	245	4	ECFC	TRUE	22	4255	290.992	0.631462
373	M3	245	5	ECFC	TRUE	22	3019	259.479	0.563467
374	M3	245	6	ECFC	TRUE	22	9020	417.966	0.648835
375	M3	245	7	ECFC	TRUE	22	9431	660.773	0.271433
376	M3	245	8	ECFC	TRUE	22	7098	564.315	0.280093
377	M3	245	9	ECFC	TRUE	22	16957	1013.47	0.207462
378	M3	245	10	ECFC	TRUE	22	12156	585.851	0.445068
379	M11	247	1	ECFC	TRUE	22	11363	534.477	0.499856
380	M11	247	2	ECFC	TRUE	22	6099	334.593	0.684597
381	M11	247	3	ECFC	TRUE	22	5174	367.002	0.482725
382	M11	247	4	ECFC	TRUE	22	6203	510.609	0.298975
383	M11	247	5	ECFC	TRUE	22	8617	527.314	0.389428
384	M11	247	6	ECFC	TRUE	22	9560	638.226	0.29493
385	M11	247	7	ECFC	TRUE	22	10021	816.496	0.188892
386	M11	247	8	ECFC	TRUE	22	4482	343.604	0.477052
387	M11	247	9	ECFC	TRUE	22	6421	512.143	0.307631
388	M11	247	10	ECFC	TRUE	22	5320	443.595	0.339741
389	N9	248	1	ECFC	FALSE	48	8940	378.494	0.784205
390	N9	248	2	ECFC	FALSE	48	3497	328.858	0.406339
391	N9	248	3	ECFC	FALSE	48	4214	272.304	0.714161
392	N9	248	4	ECFC	FALSE	48	6342	292.444	0.93186
393	N9	248	5	ECFC	FALSE	48	7141	348.727	0.7379
394	N9	248	6	ECFC	FALSE	48	3995	270.703	0.685079
395	N9	248	7	ECFC	FALSE	48	5682	295.011	0.820417
396	N9	248	8	ECFC	FALSE	48	5343	288.747	0.805304
397	N9	248	9	ECFC	FALSE	48	5215	302.152	0.717816
398	N9	248	10	ECFC	FALSE	48	5522	321.491	0.67138
399	N10	250	1	ECFC	FALSE	22	8515	342.404	0.912676
400	N10	250	2	ECFC	FALSE	22	4070	331.016	0.466774
401	N10	250	3	ECFC	FALSE	22	6349	314.225	0.808042
402	N10	250	4	ECFC	FALSE	22	8781	514.302	0.417174
403	N10	250	5	ECFC	FALSE	22	4719	309.436	0.619324
404	N10	250	6	ECFC	FALSE	22	4722	279.41	0.760067
405	N10	250	7	ECFC	FALSE	22	3370	246.928	0.694543
406	N10	250	8	ECFC	FALSE	22	3397	235.02	0.772851
407	N10	250	9	ECFC	FALSE	22	5765	280.022	0.9239
408	N10	250	10	ECFC	FALSE	22	4766	286.602	0.729131
409	N10	250	11	ECFC	FALSE	22	1793	202.559	0.549145
410	N10	250	12	ECFC	FALSE	22	6112	314.921	0.774444
411	N11	252	1	ECFC	FALSE	22	3581	218.885	0.939252
412	N11	252	2	ECFC	FALSE	22	3696	279.974	0.592525
413	N11	252	3	ECFC	FALSE	22	6720	312.055	0.867195
414	N11	252	4	ECFC	FALSE	22	4348	260.45	0.805472
415	N11	252	5	ECFC	FALSE	22	4396	320.397	0.538134
416	N11	252	6	ECFC	FALSE	22	3900	258.952	0.730863
417	N11	252	7	ECFC	FALSE	22	6397	391.116	0.525503
418	N11	252	8	ECFC	FALSE	22	3770	343.952	0.400457
419	N11	252	9	ECFC	FALSE	22	4113	321.481	0.500101
420	N11	252	10	ECFC	FALSE	22	3199	269.441	0.553728
421	N11	252	11	ECFC	FALSE	22	4208	316.625	0.527467
422	N11	252	12	ECFC	FALSE	22	4304	305.469	0.579626
423	N9	254	1	ECFC	FALSE	48	11046	635.523	0.343678
424	N9	254	2	ECFC	FALSE	48	6546	351.331	0.666428
425	N9	254	3	ECFC	FALSE	48	3000	208.234	0.869416
426	N9	254	4	ECFC	FALSE	48	6065	367.816	0.563351
427	N9	254	5	ECFC	FALSE	48	4819	304.925	0.651299
428	N9	254	6	ECFC	FALSE	48	7155	403.764	0.551524
429	N9	254	7	ECFC	FALSE	48	5752	317.925	0.715121
430	N9	254	8	ECFC	FALSE	48	4625	276.659	0.759333
431	N9	254	9	ECFC	FALSE	48	7990	466.236	0.461897
432	N9	254	10	ECFC	FALSE	48	5597	348.34	0.57964
433	M10	255	1	ECFC	TRUE	22	3657	302.771	0.50131
434	M10	255	2	ECFC	TRUE	22	5827	461.331	0.344056
435	M10	255	3	ECFC	TRUE	22	5757	458.658	0.343897
436	M10	255	4	ECFC	TRUE	22	3205	404.73	0.245871
437	M10	255	5	ECFC	TRUE	22	3087	275.327	0.511739
438	M10	255	6	ECFC	TRUE	22	1943	202.395	0.596051
439	M10	255	7	ECFC	TRUE	22	5472	474.044	0.305998
440	M10	255	8	ECFC	TRUE	22	2735	348.876	0.282374
441	M10	255	9	ECFC	TRUE	22	2737	262.831	0.497888
442	M10	255	10	ECFC	TRUE	22	2091	228.849	0.501725
443	M1	256	1	ECFC	TRUE	22	25460	1025.03	0.304507
444	M1	256	2	ECFC	TRUE	22	16371	806.656	0.316161
445	M1	256	3	ECFC	TRUE	22	6975	440.29	0.452144
446	M1	256	4	ECFC	TRUE	22	5695	383.348	0.486987
447	M1	256	5	ECFC	TRUE	22	10109	535.768	0.442552
448	M1	256	6	ECFC	TRUE	22	8060	598.234	0.283011
449	M1	256	7	ECFC	TRUE	22	5496	397.638	0.436798
450	M1	256	8	ECFC	TRUE	22	10229	579.306	0.383025
451	M1	256	9	ECFC	TRUE	22	5891	356.994	0.580867
452	M1	256	10	ECFC	TRUE	22	7178	557.132	0.290601
453	N6	257	1	ECFC	FALSE	22	8027	404.788	0.615613
454	N6	257	2	ECFC	FALSE	22	3508	219.803	0.912436
455	N6	257	3	ECFC	FALSE	22	3450	250.87	0.688861
456	N6	257	4	ECFC	FALSE	22	9357	482.382	0.505317
457	N6	257	5	ECFC	FALSE	22	5825	354.372	0.582891
458	N6	257	6	ECFC	FALSE	22	5464	345.284	0.575927
459	N6	257	7	ECFC	FALSE	22	6197	470.546	0.351712
460	N6	257	8	ECFC	FALSE	22	12263	543.184	0.522291
461	N6	257	9	ECFC	FALSE	22	10018	455.873	0.605764
462	N6	257	10	ECFC	FALSE	22	6159	380.428	0.53478
463	M9	258	1	ECFC	TRUE	22	6703	477.102	0.370047
464	M9	258	2	ECFC	TRUE	22	7498	457.287	0.450586
465	M9	258	3	ECFC	TRUE	22	10141	551.763	0.418587
466	M9	258	4	ECFC	TRUE	22	11254	566.804	0.440201
467	M9	258	5	ECFC	TRUE	22	9379	522.273	0.432087
468	M9	258	6	ECFC	TRUE	22	18703	942.635	0.264505
469	M9	258	7	ECFC	TRUE	22	7735	559.305	0.310723
470	M9	258	8	ECFC	TRUE	22	6547	395.194	0.526783
471	M9	258	9	ECFC	TRUE	22	5580	367.275	0.51983
472	M9	258	10	ECFC	TRUE	22	9069	437.787	0.594626
473	M10	261	1	ECFC	TRUE	22	5022	339.333	0.548068
474	M10	261	2	ECFC	TRUE	22	11076	706.89	0.278541
475	M10	261	3	ECFC	TRUE	22	6532	571.854	0.251007
476	M10	261	4	ECFC	TRUE	22	5152	392.989	0.419204
477	M10	261	5	ECFC	TRUE	22	5269	357.247	0.518801
478	M10	261	6	ECFC	TRUE	22	5629	380.345	0.488974
479	M10	261	7	ECFC	TRUE	22	5353	368.085	0.49649
480	M10	261	8	ECFC	TRUE	22	6346	384.751	0.538704
481	M10	261	9	ECFC	TRUE	22	4926	406.8	0.374061
482	M10	261	10	ECFC	TRUE	22	3203	271.839	0.544682
483	M2	262	1	ECFC	TRUE	22	4578	319.814	0.562459
484	M2	262	2	ECFC	TRUE	22	5202	432.446	0.349556
485	M2	262	3	ECFC	TRUE	22	4688	345.807	0.49264
486	M2	262	4	ECFC	TRUE	22	3736	328.766	0.434353
487	M2	262	5	ECFC	TRUE	22	5942	575.679	0.225311
488	M2	262	6	ECFC	TRUE	22	7686	401.514	0.599113
489	M2	262	7	ECFC	TRUE	22	8646	510.394	0.417075
490	M2	262	8	ECFC	TRUE	22	20460	1220.37	0.172636
491	M2	262	9	ECFC	TRUE	22	9654	544.215	0.409615
492	M2	262	10	ECFC	TRUE	22	7762	521.931	0.358061
493	N10	263	1	ECFC	FALSE	22	7190	510.865	0.3462
494	N10	263	2	ECFC	FALSE	22	6314	330.344	0.727079
495	N10	263	3	ECFC	FALSE	22	5021	274.162	0.839432
496	N10	263	4	ECFC	FALSE	22	9504	423.054	0.667305
497	N10	263	5	ECFC	FALSE	22	3570	257.448	0.67686
498	N10	263	6	ECFC	FALSE	22	3899	241.969	0.836842
499	N10	263	7	ECFC	FALSE	22	4188	308.064	0.554542
500	N10	263	8	ECFC	FALSE	22	4122	262.783	0.750107
501	N10	263	9	ECFC	FALSE	22	2388	229.191	0.57128
502	N10	263	10	ECFC	FALSE	22	5685	323.823	0.681279
503	M11	264	1	ECFC	TRUE	48	7470	481.361	0.405125
504	M11	264	2	ECFC	TRUE	48	5640	378.166	0.495592
505	M11	264	3	ECFC	TRUE	48	18493	1961	0.0604311
506	M11	264	4	ECFC	TRUE	48	2997	289.276	0.450061
507	M11	264	5	ECFC	TRUE	48	7596	588.86	0.275277
508	M11	264	6	ECFC	TRUE	48	5484	598.437	0.192429
509	M11	264	7	ECFC	TRUE	48	4707	644.329	0.142475
510	M11	264	8	ECFC	TRUE	48	7905	426.954	0.544941
511	M11	264	9	ECFC	TRUE	48	4688	433.049	0.31414
512	M11	264	10	ECFC	TRUE	48	6387	467.974	0.366491
513	M11	264	11	ECFC	TRUE	48	7485	553.779	0.306711
514	N8	265	1	ECFC	FALSE	22	8211	336.073	0.913563
515	N8	265	2	ECFC	FALSE	22	2899	205.849	0.859727
516	N8	265	3	ECFC	FALSE	22	3855	314.774	0.488919
517	N8	265	4	ECFC	FALSE	22	2910	245.98	0.604371
518	N8	265	5	ECFC	FALSE	22	5307	383.899	0.452507
519	N8	265	6	ECFC	FALSE	22	3385	303.472	0.461882
520	N8	265	7	ECFC	FALSE	22	8613	453.197	0.526975
521	N8	265	8	ECFC	FALSE	22	3739	240.555	0.811964
522	N8	265	9	ECFC	FALSE	22	2066	236.779	0.463078
523	N8	265	10	ECFC	FALSE	22	3654	263.239	0.66264
524	N8	265	11	ECFC	FALSE	22	11675	455.033	0.708567
525	N9	266	1	ECFC	FALSE	22	3627	255.444	0.698499
526	N9	266	2	ECFC	FALSE	22	9496	443.139	0.607674
527	N9	266	3	ECFC	FALSE	22	4159	269.341	0.720433
528	N9	266	4	ECFC	FALSE	22	5895	288.656	0.889063
529	N9	266	5	ECFC	FALSE	22	6448	371.52	0.587044
530	N9	266	6	ECFC	FALSE	22	3319	284.824	0.514119
531	N9	266	7	ECFC	FALSE	22	2892	233.76	0.665071
532	N9	266	8	ECFC	FALSE	22	5834	309.342	0.766123
533	N9	266	9	ECFC	FALSE	22	11538	437.189	0.758581
534	N9	266	10	ECFC	FALSE	22	6264	382.026	0.539356
535	N9	266	11	ECFC	FALSE	22	7406	402.071	0.575689
536	N5	267	1	ECFC	FALSE	48	7302	407.022	0.55388
537	N5	267	2	ECFC	FALSE	48	5019	297.321	0.71347
538	N5	267	3	ECFC	FALSE	48	4521	338.354	0.496251
539	N5	267	4	ECFC	FALSE	48	7050	459.512	0.419571
540	N5	267	5	ECFC	FALSE	48	7776	449.953	0.482649
541	N5	267	6	ECFC	FALSE	48	4533	275.708	0.749371
542	N5	267	7	ECFC	FALSE	48	12363	640.254	0.378991
543	N5	267	8	ECFC	FALSE	48	8725	386.905	0.732431
544	N5	267	9	ECFC	FALSE	48	7557	344.027	0.802369
545	N5	267	10	ECFC	FALSE	48	7497	407.806	0.566487
546	N5	267	11	ECFC	FALSE	48	6870	419.841	0.489775
547	N5	267	12	ECFC	FALSE	48	4470	271.567	0.761664
548	M8	268	1	ECFC	TRUE	22	9677	622.253	0.314063
549	M8	268	2	ECFC	TRUE	22	14516	836.226	0.260861
550	M8	268	3	ECFC	TRUE	22	8285	552.12	0.341535
551	M8	268	4	ECFC	TRUE	22	6318	492.225	0.327689
552	M8	268	5	ECFC	TRUE	22	3547	332.022	0.404331
553	M8	268	6	ECFC	TRUE	22	7815	824.149	0.144586
554	M8	268	7	ECFC	TRUE	22	8704	499.422	0.438524
555	M8	268	8	ECFC	TRUE	22	9542	455.977	0.576718
556	M8	268	9	ECFC	TRUE	22	7786	442.749	0.499125
557	M8	268	10	ECFC	TRUE	22	5097	335.469	0.569141
558	M8	268	11	ECFC	TRUE	22	6927	453.498	0.423257
559	M1	269	1	ECFC	TRUE	48	7253	504.051	0.358739
560	M1	269	2	ECFC	TRUE	48	13366	832.588	0.242299
561	M1	269	3	ECFC	TRUE	48	11805	524.655	0.538925
562	M1	269	4	ECFC	TRUE	48	16539	711.61	0.410426
563	M1	269	5	ECFC	TRUE	48	4619	370.015	0.423954
564	M1	269	6	ECFC	TRUE	48	8885	631.414	0.280052
565	M1	269	7	ECFC	TRUE	48	4451	329.323	0.515731
566	M1	269	8	ECFC	TRUE	48	4154	341.196	0.448403
567	M1	269	9	ECFC	TRUE	48	5045	367.769	0.468728
568	M1	269	10	ECFC	TRUE	48	6692	621.403	0.217781
569	M5	272	1	ECFC	TRUE	22	4245	323.746	0.508954
570	M5	272	2	ECFC	TRUE	22	7924	502.334	0.394611
571	M5	272	3	ECFC	TRUE	22	6653	434.609	0.442619
572	M5	272	4	ECFC	TRUE	22	5607	501.201	0.280489
573	M5	272	5	ECFC	TRUE	22	5359	474.904	0.298595
574	M5	272	6	ECFC	TRUE	22	5134	484.077	0.275319
575	M5	272	7	ECFC	TRUE	22	4122	454.397	0.250869
576	M5	272	8	ECFC	TRUE	22	4546	388.148	0.379179
577	M5	272	9	ECFC	TRUE	22	5225	394.515	0.421861
578	M5	272	10	ECFC	TRUE	22	3205	234.89	0.729976
579	M12	273	1	ECFC	TRUE	48	6542	494.034	0.336827
580	M12	273	2	ECFC	TRUE	48	12916	699.019	0.33217
581	M12	273	3	ECFC	TRUE	48	4506	380.024	0.392084
582	M12	273	4	ECFC	TRUE	48	3416	329.101	0.396341
583	M12	273	5	ECFC	TRUE	48	6223	388.209	0.518894
584	M12	273	6	ECFC	TRUE	48	5335	532.406	0.236515
585	M12	273	7	ECFC	TRUE	48	7932	594.35	0.282168
586	M12	273	8	ECFC	TRUE	48	8987	813.089	0.170824
587	M12	273	9	ECFC	TRUE	48	18319	856.238	0.313995
588	M12	273	10	ECFC	TRUE	48	5935	551.862	0.244889
589	M12	273	11	ECFC	TRUE	48	6736	515.449	0.318596
590	M2	275	1	ECFC	TRUE	22	5341	358.785	0.521391
591	M2	275	2	ECFC	TRUE	22	6059	335.689	0.675673
592	M2	275	3	ECFC	TRUE	22	5138	308.183	0.679809
593	M2	275	4	ECFC	TRUE	22	22281	899.357	0.346163
594	M2	275	5	ECFC	TRUE	22	20901	989.751	0.268117
595	M2	275	6	ECFC	TRUE	22	5130	375.476	0.45726
596	M2	275	7	ECFC	TRUE	22	7972	659.386	0.230408
597	M2	275	8	ECFC	TRUE	22	7503	437.134	0.493419
598	M2	275	9	ECFC	TRUE	22	10741	693.065	0.281
599	M2	275	10	ECFC	TRUE	22	14296	599.302	0.500188
600	M2	275	11	ECFC	TRUE	22	11306	498.296	0.572195
601	M4	276	1	ECFC	TRUE	22	4526	306.369	0.605947
602	M4	276	2	ECFC	TRUE	22	8015	531.267	0.356852
603	M4	276	3	ECFC	TRUE	22	7519	433.68	0.502379
604	M4	276	4	ECFC	TRUE	22	8457	431.397	0.571047
605	M4	276	5	ECFC	TRUE	22	13014	974.219	0.172309
606	M4	276	6	ECFC	TRUE	22	6822	723.791	0.163642
607	M4	276	7	ECFC	TRUE	22	9061	659.657	0.261667
608	M4	276	8	ECFC	TRUE	22	12550	652.803	0.370075
609	M4	276	9	ECFC	TRUE	22	14834	718.627	0.360962
610	M4	276	10	ECFC	TRUE	22	6387	584.881	0.234624
611	M4	276	11	ECFC	TRUE	22	6852	384.778	0.581576
612	M4	276	12	ECFC	TRUE	22	5918	583.39	0.218508
613	M8	277	1	ECFC	TRUE	22	9135	663.159	0.261026
614	M8	277	2	ECFC	TRUE	22	9455	526.677	0.428334
615	M8	277	3	ECFC	TRUE	22	22710	941.534	0.321925
616	M8	277	4	ECFC	TRUE	22	5036	469.101	0.287583
617	M8	277	5	ECFC	TRUE	22	15836	848.62	0.276331
618	M8	277	6	ECFC	TRUE	22	10678	500.598	0.535453
619	M8	277	7	ECFC	TRUE	22	7567	530.331	0.338096
620	M8	277	8	ECFC	TRUE	22	6903	602.37	0.239068
621	M8	277	9	ECFC	TRUE	22	5391	448.359	0.336998
622	M8	277	10	ECFC	TRUE	22	5783	367.558	0.537912
623	N8	278	1	ECFC	FALSE	48	2873	244.384	0.604505
624	N8	278	2	ECFC	FALSE	48	7551	334.467	0.848219
625	N8	278	3	ECFC	FALSE	48	4786	317.345	0.597199
626	N8	278	4	ECFC	FALSE	48	7407	337.191	0.818654
627	N8	278	5	ECFC	FALSE	48	6514	468.438	0.373038
628	N8	278	6	ECFC	FALSE	48	6447	321.432	0.784132
629	N8	278	7	ECFC	FALSE	48	8230	491.607	0.427931
630	N8	278	8	ECFC	FALSE	48	5194	304.711	0.702968
631	N8	278	9	ECFC	FALSE	48	8773	415.939	0.637234
632	N8	278	10	ECFC	FALSE	48	6882	309.306	0.903957
633	N8	278	11	ECFC	FALSE	48	7528	355.585	0.748174
634	N4	279	1	ECFC	FALSE	48	8292	566.971	0.324151
635	N4	279	2	ECFC	FALSE	48	6922	439.05	0.451246
636	N4	279	3	ECFC	FALSE	48	7043	404.011	0.542227
637	N4	279	4	ECFC	FALSE	48	5444	363.051	0.51903
638	N4	279	5	ECFC	FALSE	48	7521	418.191	0.540426
639	N4	279	6	ECFC	FALSE	48	12507	503.313	0.620421
640	N4	279	7	ECFC	FALSE	48	5463	363.062	0.52081
641	N4	279	8	ECFC	FALSE	48	9566	668.907	0.268664
642	N4	279	9	ECFC	FALSE	48	5898	310.516	0.768682
643	N4	279	10	ECFC	FALSE	48	9409	521.795	0.434264
644	N4	279	11	ECFC	FALSE	48	24325	927.22	0.355547
645	N4	279	12	ECFC	FALSE	48	8146	373.014	0.735706
646	M12	280	1	ECFC	TRUE	22	27138	1257.55	0.215643
647	M12	280	2	ECFC	TRUE	22	4917	443.298	0.314426
648	M12	280	3	ECFC	TRUE	22	6659	572.617	0.255206
649	M12	280	4	ECFC	TRUE	22	3830	370.474	0.350666
650	M12	280	5	ECFC	TRUE	22	11271	625.682	0.361797
651	M12	280	6	ECFC	TRUE	22	3627	375.466	0.323308
652	M12	280	7	ECFC	TRUE	22	4989	367.424	0.464396
653	M12	280	8	ECFC	TRUE	22	13783	750.398	0.307589
654	M12	280	9	ECFC	TRUE	22	6208	488.934	0.326333
655	M12	280	10	ECFC	TRUE	22	4275	480.597	0.232586
656	M12	280	11	ECFC	TRUE	22	5739	540.238	0.247102
657	M12	280	12	ECFC	TRUE	22	2917	238.003	0.647115
658	N8	281	1	ECFC	FALSE	22	3739	232.896	0.866246
659	N8	281	2	ECFC	FALSE	22	5508	376.324	0.488742
660	N8	281	3	ECFC	FALSE	22	4054	280.491	0.647524
661	N8	281	4	ECFC	FALSE	22	6796	324.275	0.81215
662	N8	281	5	ECFC	FALSE	22	3399	218.369	0.895734
663	N8	281	6	ECFC	FALSE	22	3749	267.371	0.659017
664	N8	281	7	ECFC	FALSE	22	5340	355.669	0.530468
665	N8	281	8	ECFC	FALSE	22	4774	290.787	0.709484
666	N8	281	9	ECFC	FALSE	22	3652	244.683	0.766537
667	N8	281	10	ECFC	FALSE	22	4199	285.312	0.64821
668	N8	281	11	ECFC	FALSE	22	9884	484.688	0.528711
669	N8	281	12	ECFC	FALSE	22	8576	392.027	0.701234
670	M3	282	1	ECFC	TRUE	22	10579	479.5	0.578199
671	M3	282	2	ECFC	TRUE	22	5424	462.705	0.318362
672	M3	282	3	ECFC	TRUE	22	3254	304.778	0.44021
673	M3	282	4	ECFC	TRUE	22	6029	389.597	0.499142
674	M3	282	5	ECFC	TRUE	22	13472	703.513	0.342056
675	M3	282	6	ECFC	TRUE	22	7216	425.05	0.501911
676	M3	282	7	ECFC	TRUE	22	5694	447.353	0.357542
677	M3	282	8	ECFC	TRUE	22	4401	339.439	0.479996
678	M3	282	9	ECFC	TRUE	22	6855	463.074	0.401714
679	M3	282	10	ECFC	TRUE	22	4821	464.906	0.280296
680	M3	282	11	ECFC	TRUE	22	12561	609.421	0.42501
681	M5	283	1	ECFC	TRUE	22	7456	409.549	0.558604
682	M5	283	2	ECFC	TRUE	22	12536	892.629	0.197709
683	M5	283	3	ECFC	TRUE	22	11059	555.468	0.45041
684	M5	283	4	ECFC	TRUE	22	9359	586.756	0.341605
685	M5	283	5	ECFC	TRUE	22	5707	452.529	0.350207
686	M5	283	6	ECFC	TRUE	22	6612	503.11	0.328259
687	M5	283	7	ECFC	TRUE	22	5416	537.772	0.235338
688	M5	283	8	ECFC	TRUE	22	8325	942.743	0.117708
689	M5	283	9	ECFC	TRUE	22	12004	768.664	0.255307
690	M5	283	10	ECFC	TRUE	22	7209	439.092	0.469866
691	N7	284	1	ECFC	FALSE	48	5258	279.515	0.845708
692	N7	284	2	ECFC	FALSE	48	6387	307.087	0.851107
693	N7	284	3	ECFC	FALSE	48	16083	800.235	0.315604
694	N7	284	4	ECFC	FALSE	48	5770	340.37	0.625869
695	N7	284	5	ECFC	FALSE	48	5337	318.694	0.660327
696	N7	284	6	ECFC	FALSE	48	14953	678.593	0.408056
697	N7	284	7	ECFC	FALSE	48	6581	357.763	0.646117
698	N7	284	8	ECFC	FALSE	48	12211	417.846	0.878878
699	N7	284	9	ECFC	FALSE	48	7897	392.564	0.643948
700	N7	284	10	ECFC	FALSE	48	6092	330.113	0.702497
701	N7	284	11	ECFC	FALSE	48	8016	377.565	0.706617
702	N7	284	12	ECFC	FALSE	48	3973	253.474	0.777073
703	N6	286	1	ECFC	FALSE	22	16842	681.116	0.456206
704	N6	286	2	ECFC	FALSE	22	5528	292.222	0.81349
705	N6	286	3	ECFC	FALSE	22	5989	339.131	0.654379
706	N6	286	4	ECFC	FALSE	22	21145	529.697	0.947027
707	N6	286	5	ECFC	FALSE	22	8023	573.449	0.306589
708	N6	286	6	ECFC	FALSE	22	19084	533.426	0.842812
709	N6	286	7	ECFC	FALSE	22	8269	519.058	0.385684
710	N6	286	8	ECFC	FALSE	22	11641	437.734	0.763448
711	N6	286	9	ECFC	FALSE	22	10270	400.778	0.803475
712	N6	286	10	ECFC	FALSE	22	10592	496.155	0.540696
713	M6	287	1	ECFC	TRUE	22	5463	374.568	0.489305
714	M6	287	2	ECFC	TRUE	22	12369	1012.64	0.151577
715	M6	287	3	ECFC	TRUE	22	19300	1210.76	0.165444
716	M6	287	4	ECFC	TRUE	22	7470	462.165	0.439477
717	M6	287	5	ECFC	TRUE	22	8251	408.044	0.622734
718	M6	287	6	ECFC	TRUE	22	11487	587.801	0.417788
719	M6	287	7	ECFC	TRUE	22	5156	444.003	0.328663
720	M6	287	8	ECFC	TRUE	22	4423	417.754	0.318482
721	M6	287	9	ECFC	TRUE	22	6718	571.713	0.258282
722	M6	287	10	ECFC	TRUE	22	6291	412.585	0.464411
723	M2	288	1	ECFC	TRUE	48	4513	501.678	0.225333
724	M2	288	2	ECFC	TRUE	48	3511	344.263	0.372272
725	M2	288	3	ECFC	TRUE	48	8214	599.591	0.287114
726	M2	288	4	ECFC	TRUE	48	6424	429.12	0.438387
727	M2	288	5	ECFC	TRUE	48	5032	368.52	0.465617
728	M2	288	6	ECFC	TRUE	48	5394	511.161	0.259421
729	M2	288	7	ECFC	TRUE	48	1647	282.885	0.258633
730	M2	288	8	ECFC	TRUE	48	6732	538.36	0.291883
731	M2	288	9	ECFC	TRUE	48	11719	770.668	0.247951
732	M2	288	10	ECFC	TRUE	48	6021	454.836	0.365737
733	M2	288	11	ECFC	TRUE	48	9925	695.032	0.258185
734	M2	288	12	ECFC	TRUE	48	8382	548.34	0.350314
735	M2	288	13	ECFC	TRUE	48	7893	649.955	0.234793
736	M7	291	1	ECFC	TRUE	22	23009	1060.72	0.256983
737	M7	291	2	ECFC	TRUE	22	5639	664.528	0.160467
738	M7	291	3	ECFC	TRUE	22	4292	380.914	0.37172
739	M7	291	4	ECFC	TRUE	22	14667	863.358	0.247269
740	M7	291	5	ECFC	TRUE	22	1380	291.004	0.204782
741	M7	291	6	ECFC	TRUE	22	8671	455.134	0.526018
742	M7	291	7	ECFC	TRUE	22	6843	463.401	0.400445
743	M7	291	8	ECFC	TRUE	22	8223	557.252	0.332764
744	M7	291	9	ECFC	TRUE	22	6238	538.978	0.269844
745	M7	291	10	ECFC	TRUE	22	14914	1010.56	0.183519
746	M7	291	11	ECFC	TRUE	22	6797	793.945	0.135502
747	M7	293	1	ECFC	TRUE	48	7403	475.792	0.410945
748	M7	293	2	ECFC	TRUE	48	6153	444.777	0.390852
749	M7	293	3	ECFC	TRUE	48	9238	697.82	0.238397
750	M7	293	4	ECFC	TRUE	48	6772	414.5	0.495311
751	M7	293	5	ECFC	TRUE	48	16243	709.335	0.40567
752	M7	293	6	ECFC	TRUE	48	8216	833.282	0.148692
753	M7	293	7	ECFC	TRUE	48	9359	677.315	0.256365
754	M7	293	8	ECFC	TRUE	48	11540	870.429	0.191403
755	M7	293	9	ECFC	TRUE	48	10565	645.557	0.318574
756	M7	293	10	ECFC	TRUE	48	3378	346.699	0.353154
757	M9	294	1	ECFC	TRUE	22	6318	329.268	0.732302
758	M9	294	2	ECFC	TRUE	22	7832	685.291	0.209572
759	M9	294	3	ECFC	TRUE	22	10093	510.13	0.487381
760	M9	294	4	ECFC	TRUE	22	7887	532.039	0.350134
761	M9	294	5	ECFC	TRUE	22	7897	397.423	0.628298
762	M9	294	6	ECFC	TRUE	22	9828	586.84	0.358621
763	M9	294	7	ECFC	TRUE	22	5349	647.875	0.16014
764	M9	294	8	ECFC	TRUE	22	10930	806.515	0.211157
765	M9	294	9	ECFC	TRUE	22	8174	464.618	0.475831
766	M9	294	10	ECFC	TRUE	22	13936	800.353	0.273391
767	M9	294	11	ECFC	TRUE	22	13519	599.954	0.471974
768	N4	296	1	ECFC	FALSE	22	4452	308.102	0.589354
769	N4	296	2	ECFC	FALSE	22	4729	300.337	0.658812
770	N4	296	3	ECFC	FALSE	22	4626	260.58	0.856117
771	N4	296	4	ECFC	FALSE	22	6317	394.39	0.510351
772	N4	296	5	ECFC	FALSE	22	2949	216.388	0.791441
773	N4	296	6	ECFC	FALSE	22	4148	267.738	0.727158
774	N4	296	7	ECFC	FALSE	22	9382	419.654	0.669457
775	N4	296	8	ECFC	FALSE	22	8405	636.88	0.260395
776	N4	296	9	ECFC	FALSE	22	8727	479.212	0.477551
777	N4	296	10	ECFC	FALSE	22	12716	546.456	0.535119
778	N4	296	11	ECFC	FALSE	22	8299	351.685	0.843195
779	N5	299	1	ECFC	FALSE	48	5029	289.7	0.752999
780	N5	299	2	ECFC	FALSE	48	3252	317.547	0.40527
781	N5	299	3	ECFC	FALSE	48	11370	417.823	0.818438
782	N5	299	4	ECFC	FALSE	48	2700	250.928	0.538859
783	N5	299	5	ECFC	FALSE	48	5474	326.099	0.646868
784	N5	299	6	ECFC	FALSE	48	4416	302.898	0.604848
785	N5	299	7	ECFC	FALSE	48	6209	332.652	0.705101
786	N5	299	8	ECFC	FALSE	48	5466	409.691	0.409229
787	N5	299	9	ECFC	FALSE	48	6002	346.325	0.628837
788	N5	299	10	ECFC	FALSE	48	6271	373.112	0.566068
789	N5	299	11	ECFC	FALSE	48	5933	474.846	0.330658
790	A_EOC	101	1	ECFC	FALSE	48	6294	325.545	0.746302
791	A_EOC	101	2	ECFC	FALSE	48	9645	387.581	0.806839
792	A_EOC	101	3	ECFC	FALSE	48	6637	306.079	0.890255
793	A_EOC	101	4	ECFC	FALSE	48	10839	407.753	0.819228
794	A_EOC	101	5	ECFC	FALSE	48	8067	342.063	0.866383
795	A_EOC	101	6	ECFC	FALSE	48	7694	345.456	0.810171
796	A_EOC	101	7	ECFC	FALSE	48	7538	326.693	0.887537
797	A_EOC	101	8	ECFC	FALSE	48	5598	331.288	0.640961
798	A_EOC	101	9	ECFC	FALSE	48	9012	473.886	0.504293
799	A_EOC	101	10	ECFC	FALSE	48	7398	359.155	0.72071
800	A_EOC	101	11	ECFC	FALSE	48	7147	366.556	0.668425
801	A_EOC	101	12	ECFC	FALSE	48	5083	300.897	0.705496
802	A_EOC	101	13	ECFC	FALSE	48	7952	377.106	0.702683
803	G_EOC	102	1	ECFC	TRUE	48	14830	542.114	0.634118
804	G_EOC	102	2	ECFC	TRUE	48	10571	516.404	0.498135
805	G_EOC	102	3	ECFC	TRUE	48	15829	626.256	0.507177
806	G_EOC	102	4	ECFC	TRUE	48	7283	426.147	0.503966
807	G_EOC	102	5	ECFC	TRUE	48	7603	363.866	0.721626
808	G_EOC	102	6	ECFC	TRUE	48	11958	507.823	0.582698
809	G_EOC	102	7	ECFC	TRUE	48	6412	442.497	0.411512
810	G_EOC	102	8	ECFC	TRUE	48	11439	597.668	0.402418
811	G_EOC	102	9	ECFC	TRUE	48	20506	737.641	0.473588
812	G_EOC	102	10	ECFC	TRUE	48	11460	691.312	0.301333
813	C_EC	103	1	EC	TRUE	48	9199	625.565	0.295397
814	C_EC	103	2	EC	TRUE	48	12446	721.12	0.300763
815	C_EC	103	3	EC	TRUE	48	7042	346.558	0.736807
816	C_EC	103	4	EC	TRUE	48	12809	964.614	0.172989
817	C_EC	103	5	EC	TRUE	48	8502	580.378	0.317182
818	C_EC	103	6	EC	TRUE	48	20741	1276.01	0.160079
819	C_EC	103	7	EC	TRUE	48	7179	593.923	0.255749
820	C_EC	103	8	EC	TRUE	48	9676	568.714	0.375939
821	C_EC	103	9	EC	TRUE	48	8807	592.687	0.315055
822	C_EC	103	10	EC	TRUE	48	21156	929.615	0.307636
823	C_EC	103	11	EC	TRUE	48	12490	543.846	0.530665
824	C_EC	103	12	EC	TRUE	48	15420	868.583	0.256845
825	C_EC	103	13	EC	TRUE	48	9950	536.009	0.4352
826	H_EOC	104	1	ECFC	TRUE	48	15242	722.623	0.366799
827	H_EOC	104	2	ECFC	TRUE	48	10835	428.244	0.742431
828	H_EOC	104	3	ECFC	TRUE	48	15758	592.723	0.563647
829	H_EOC	104	4	ECFC	TRUE	48	14657	709.928	0.365449
830	H_EOC	104	5	ECFC	TRUE	48	18116	1245.86	0.146669
831	H_EOC	104	6	ECFC	TRUE	48	13521	572.905	0.517671
832	H_EOC	104	7	ECFC	TRUE	48	16556	773.453	0.347774
833	H_EOC	104	8	ECFC	TRUE	48	8991	433.306	0.601767
834	H_EOC	104	9	ECFC	TRUE	48	21890	881.971	0.353628
835	H_EOC	104	10	ECFC	TRUE	48	11926	626.116	0.382292
836	H_EOC	104	11	ECFC	TRUE	48	12900	753.998	0.285141
837	H_EOC	104	12	ECFC	TRUE	48	12950	693.758	0.338114
838	B_EOC	105	1	ECFC	TRUE	48	11140	464.741	0.648146
839	B_EOC	105	2	ECFC	TRUE	48	12529	590.495	0.451537
840	B_EOC	105	3	ECFC	TRUE	48	11664	540.659	0.50143
841	B_EOC	105	4	ECFC	TRUE	48	20199	768.774	0.429479
842	B_EOC	105	5	ECFC	TRUE	48	11821	643.716	0.358489
843	B_EOC	105	6	ECFC	TRUE	48	12745	616.264	0.421712
844	B_EOC	105	7	ECFC	TRUE	48	17432	807.324	0.336094
845	B_EOC	105	8	ECFC	TRUE	48	14118	658.29	0.409401
846	B_EOC	105	9	ECFC	TRUE	48	11439	541.062	0.491025
847	B_EOC	105	10	ECFC	TRUE	48	16424	705.196	0.41502
848	B_EOC	105	11	ECFC	TRUE	48	13731	518.983	0.640628
849	D_EOC	106	1	ECFC	FALSE	48	8868	372.949	0.801192
850	D_EOC	106	2	ECFC	FALSE	48	15153	506.74	0.741546
851	D_EOC	106	3	ECFC	FALSE	48	7188	592.162	0.257595
852	D_EOC	106	4	ECFC	FALSE	48	15514	626.167	0.497225
853	D_EOC	106	5	ECFC	FALSE	48	12166	521.801	0.561498
854	D_EOC	106	6	ECFC	FALSE	48	8895	484.606	0.475969
855	D_EOC	106	7	ECFC	FALSE	48	12313	573.645	0.470205
856	D_EOC	106	8	ECFC	FALSE	48	13526	552.073	0.557681
857	D_EOC	106	9	ECFC	FALSE	48	12733	528.36	0.573166
858	D_EOC	106	10	ECFC	FALSE	48	18491	682.348	0.499066
859	D_EOC	106	11	ECFC	FALSE	48	42953	1115.09	0.434098
860	H_EOC	107	1	ECFC	TRUE	48	24807	721.577	0.598713
861	H_EOC	107	2	ECFC	TRUE	48	50841	1327.96	0.362288
862	H_EOC	107	3	ECFC	TRUE	48	10774	529.537	0.48283
863	H_EOC	107	4	ECFC	TRUE	48	20262	828.791	0.370683
864	H_EOC	107	5	ECFC	TRUE	48	12652	500.183	0.635494
865	H_EOC	107	6	ECFC	TRUE	48	12469	795.256	0.247758
866	H_EOC	107	7	ECFC	TRUE	48	25290	862.371	0.427337
867	H_EOC	107	8	ECFC	TRUE	48	12557	489.941	0.657367
868	H_EOC	107	9	ECFC	TRUE	48	44378	1252.76	0.355338
869	H_EOC	107	10	ECFC	TRUE	48	36869	947.153	0.516453
870	H_EOC	107	11	ECFC	TRUE	48	36210	840.313	0.644401
871	A_EC	108	1	EC	FALSE	48	21627	868.413	0.360374
872	A_EC	108	2	EC	FALSE	48	11397	514.22	0.54163
873	A_EC	108	3	EC	FALSE	48	4710	269.294	0.816164
874	A_EC	108	4	EC	FALSE	48	12843	780.554	0.264893
875	A_EC	108	5	EC	FALSE	48	8379	399.336	0.660275
876	A_EC	108	6	EC	FALSE	48	7949	343.838	0.844918
877	A_EC	108	7	EC	FALSE	48	12597	523.083	0.578543
878	A_EC	108	8	EC	FALSE	48	5970	350.347	0.611206
879	A_EC	108	9	EC	FALSE	48	7932	360.005	0.769087
880	A_EC	108	10	EC	FALSE	48	8818	377.632	0.777038
881	A_EC	108	11	EC	FALSE	48	11412	548.709	0.476308
882	A_EC	108	12	EC	FALSE	48	10779	417.142	0.778432
883	D_EOC	109	1	ECFC	FALSE	48	11454	426.812	0.790121
884	D_EOC	109	2	ECFC	FALSE	48	13338	504.91	0.657465
885	D_EOC	109	3	ECFC	FALSE	48	7848	387.538	0.65666
886	D_EOC	109	4	ECFC	FALSE	48	10128	461.993	0.596297
887	D_EOC	109	5	ECFC	FALSE	48	9873	438.259	0.645948
888	D_EOC	109	6	ECFC	FALSE	48	21915	675.49	0.60355
889	D_EOC	109	7	ECFC	FALSE	48	26908	713.764	0.663716
890	D_EOC	109	8	ECFC	FALSE	48	12966	450.281	0.803616
891	D_EOC	109	9	ECFC	FALSE	48	9222	386.131	0.777259
892	D_EOC	109	10	ECFC	FALSE	48	9387	424.678	0.654059
893	D_EOC	109	11	ECFC	FALSE	48	16696	508.356	0.81187
894	D_EOC	109	12	ECFC	FALSE	48	12006	428.617	0.821239
895	D_EOC	109	13	ECFC	FALSE	48	25647	812.539	0.488155
896	F_EC	110	1	EC	FALSE	48	18996	849.925	0.330454
897	F_EC	110	2	EC	FALSE	48	10944	506.224	0.536662
898	F_EC	110	3	EC	FALSE	48	14325	659.448	0.413946
899	F_EC	110	4	EC	FALSE	48	9258	485.745	0.493072
900	F_EC	110	5	EC	FALSE	48	7725	373.276	0.696704
901	F_EC	110	6	EC	FALSE	48	24165	879.154	0.392886
902	F_EC	110	7	EC	FALSE	48	16977	522.18	0.782403
903	F_EC	110	8	EC	FALSE	48	15423	529.785	0.690525
904	F_EC	110	9	EC	FALSE	48	10785	430.81	0.730228
905	F_EC	110	10	EC	FALSE	48	10510	411.653	0.779381
906	F_EC	110	11	EC	FALSE	48	14202	478.028	0.781003
907	G_EC	111	1	EC	TRUE	48	19521	860.456	0.331325
908	G_EC	111	2	EC	TRUE	48	12790	573.765	0.488216
909	G_EC	111	3	EC	TRUE	48	17781	833.008	0.322009
910	G_EC	111	4	EC	TRUE	48	16520	830.215	0.301189
911	G_EC	111	5	EC	TRUE	48	16635	818.338	0.312153
912	G_EC	111	6	EC	TRUE	48	21051	954.426	0.290401
913	G_EC	111	7	EC	TRUE	48	17119	994.318	0.217589
914	G_EC	111	8	EC	TRUE	48	13326	680.632	0.361481
915	G_EC	111	9	EC	TRUE	48	9685	524.633	0.442179
916	G_EC	111	10	EC	TRUE	48	11092	706.458	0.279285
917	G_EC	111	11	EC	TRUE	48	14241	653.794	0.418667
918	G_EC	111	12	EC	TRUE	48	15365	696.128	0.398441
919	G_EC	111	13	EC	TRUE	48	9922	618.098	0.326358
920	G_EC	111	14	EC	TRUE	48	11814	701.635	0.301567
921	D_EC	112	1	EC	FALSE	48	32299	988.504	0.415377
922	D_EC	112	2	EC	FALSE	48	10273	431.251	0.69414
923	D_EC	112	3	EC	FALSE	48	12341	431.458	0.833073
924	D_EC	112	4	EC	FALSE	48	8429	341.96	0.905806
925	D_EC	112	5	EC	FALSE	48	7951	397.868	0.631181
926	D_EC	112	6	EC	FALSE	48	8559	387.42	0.716587
927	D_EC	112	7	EC	FALSE	48	7827	370.569	0.716254
928	D_EC	112	8	EC	FALSE	48	12867	535.121	0.564655
929	D_EC	112	9	EC	FALSE	48	10173	432.076	0.68476
930	D_EC	112	10	EC	FALSE	48	6374	348.993	0.65764
931	D_EC	112	11	EC	FALSE	48	11745	460.133	0.697102
932	D_EC	112	12	EC	FALSE	48	10536	502.719	0.523884
933	B_EC	113	1	EC	TRUE	48	16389	812.173	0.312223
934	B_EC	113	2	EC	TRUE	48	23500	736.867	0.543876
935	B_EC	113	3	EC	TRUE	48	20848	953.101	0.288401
936	B_EC	113	4	EC	TRUE	48	14307	610.48	0.482409
937	B_EC	113	5	EC	TRUE	48	20218	862.484	0.341543
938	B_EC	113	6	EC	TRUE	48	15015	809.763	0.287753
939	B_EC	113	7	EC	TRUE	48	17377	957.278	0.238291
940	B_EC	113	8	EC	TRUE	48	12664	618.196	0.416417
941	B_EC	113	9	EC	TRUE	48	26183	924.913	0.384616
942	B_EC	113	10	EC	TRUE	48	39335	1448.71	0.235518
943	B_EC	113	11	EC	TRUE	48	14056	774.734	0.294284
944	B_EC	113	12	EC	TRUE	48	18393	1030.89	0.217491
945	B_EC	113	13	EC	TRUE	48	9995	700.455	0.255995
946	B_EC	113	14	EC	TRUE	48	11510	796.978	0.227715
947	C_EC	114	1	EC	TRUE	48	14282	790.898	0.286918
948	C_EC	114	2	EC	TRUE	48	16417	913.952	0.246977
949	C_EC	114	3	EC	TRUE	48	12913	750.627	0.287997
950	C_EC	114	4	EC	TRUE	48	14470	736.858	0.334897
951	C_EC	114	5	EC	TRUE	48	33650	990.438	0.431063
952	C_EC	114	6	EC	TRUE	48	14311	751.243	0.318654
953	C_EC	114	7	EC	TRUE	48	27183	1171.21	0.24902
954	C_EC	114	8	EC	TRUE	48	22438	1088.89	0.237806
955	C_EC	114	9	EC	TRUE	48	15204	747.539	0.341901
956	C_EC	114	10	EC	TRUE	48	10051	657.88	0.291827
957	C_EC	114	11	EC	TRUE	48	14025	728.323	0.33225
958	C_EC	114	12	EC	TRUE	48	9602	687.072	0.255604
959	C_EC	114	13	EC	TRUE	48	14128	732.948	0.330479
960	C_EOC	115	1	ECFC	FALSE	48	17883	725.77	0.426631
961	C_EOC	115	2	ECFC	FALSE	48	11207	559.563	0.449781
962	C_EOC	115	3	ECFC	FALSE	48	6042	396.174	0.483747
963	C_EOC	115	4	ECFC	FALSE	48	7833	524.67	0.357574
964	C_EOC	115	5	ECFC	FALSE	48	16305	527.697	0.735803
965	C_EOC	115	6	ECFC	FALSE	48	9272	404.926	0.710611
966	C_EOC	115	7	ECFC	FALSE	48	11332	487.55	0.599071
967	C_EOC	115	8	ECFC	FALSE	48	17332	663.277	0.495072
968	C_EOC	115	9	ECFC	FALSE	48	12967	474.509	0.723703
969	C_EOC	115	10	ECFC	FALSE	48	5834	328.738	0.678385
970	C_EOC	115	11	ECFC	FALSE	48	4938	285.844	0.759456
971	C_EOC	115	12	ECFC	FALSE	48	12743	507.057	0.622828
972	C_EOC	115	13	ECFC	FALSE	48	8974	389.59	0.742985
973	C_EOC	115	14	ECFC	FALSE	48	13546	452.732	0.830498
974	C_EOC	115	15	ECFC	FALSE	48	11370	458.702	0.679061
975	A_EOC	116	1	ECFC	FALSE	48	17883	725.77	0.426631
976	A_EOC	116	2	ECFC	FALSE	48	11207	559.563	0.449781
977	A_EOC	116	3	ECFC	FALSE	48	6042	396.174	0.483747
978	A_EOC	116	4	ECFC	FALSE	48	7833	524.67	0.357574
979	A_EOC	116	5	ECFC	FALSE	48	16305	527.697	0.735803
980	A_EOC	116	6	ECFC	FALSE	48	9272	404.926	0.710611
981	A_EOC	116	7	ECFC	FALSE	48	11332	487.55	0.599071
982	A_EOC	116	8	ECFC	FALSE	48	17332	663.277	0.495072
983	A_EOC	116	9	ECFC	FALSE	48	12967	474.509	0.723703
984	A_EOC	116	10	ECFC	FALSE	48	5834	328.738	0.678385
985	A_EOC	116	11	ECFC	FALSE	48	4938	285.844	0.759456
986	A_EOC	116	12	ECFC	FALSE	48	12743	507.057	0.622828
987	A_EOC	116	13	ECFC	FALSE	48	8974	389.59	0.742985
988	A_EOC	116	14	ECFC	FALSE	48	13546	452.732	0.830498
989	A_EOC	116	15	ECFC	FALSE	48	11370	458.702	0.679061
990	J_EC	117	1	EC	FALSE	48	11614	485.953	0.618021
991	J_EC	117	2	EC	FALSE	48	21866	619.47	0.716042
992	J_EC	117	3	EC	FALSE	48	10782	459.23	0.642464
993	J_EC	117	4	EC	FALSE	48	12775	430.482	0.866285
994	J_EC	117	5	EC	FALSE	48	13624	610.524	0.459313
995	J_EC	117	6	EC	FALSE	48	15502	504.477	0.765447
996	J_EC	117	7	EC	FALSE	48	12538	455.21	0.760352
997	J_EC	117	8	EC	FALSE	48	15152	627.989	0.482809
998	J_EC	117	9	EC	FALSE	48	9672	399.807	0.760371
999	J_EC	117	10	EC	FALSE	48	14628	512.171	0.700753
1000	J_EC	117	11	EC	FALSE	48	6338	526.234	0.28761
1001	J_EC	117	12	EC	FALSE	48	10403	457.421	0.624793
1002	J_EC	117	13	EC	FALSE	48	8741	420.856	0.62016
1003	J_EC	117	14	EC	FALSE	48	7005	368.138	0.649526
1004	J_EC	117	15	EC	FALSE	48	6690	299.032	0.940158
1005	J_EC	117	16	EC	FALSE	48	8380	382.299	0.720523
1006	J_EC	117	17	EC	FALSE	48	8324	344.058	0.883647
1007	B_EC	118	1	EC	TRUE	48	7861	708.71	0.196676
1008	B_EC	118	2	EC	TRUE	48	12314	839.746	0.219439
1009	B_EC	118	3	EC	TRUE	48	14168	739.899	0.325217
1010	B_EC	118	4	EC	TRUE	48	34442	1301.18	0.255637
1011	B_EC	118	5	EC	TRUE	48	11588	589.421	0.419148
1012	B_EC	118	6	EC	TRUE	48	13648	732.597	0.319557
1013	B_EC	118	7	EC	TRUE	48	11987	712.832	0.296446
1014	B_EC	118	8	EC	TRUE	48	10693	709.635	0.266833
1015	B_EC	118	9	EC	TRUE	48	14553	781.493	0.299442
1016	B_EC	118	10	EC	TRUE	48	16836	720.533	0.407513
1017	B_EC	118	11	EC	TRUE	48	9463	505.589	0.465204
1018	B_EC	118	12	EC	TRUE	48	13754	771.555	0.290339
1019	B_EC	118	13	EC	TRUE	48	9678	569.606	0.37484
1020	B_EC	118	14	EC	TRUE	48	6514	630.197	0.206113
1021	I_EOC	119	1	ECFC	FALSE	48	10145	482.97	0.54654
1022	I_EOC	119	2	ECFC	FALSE	48	8291	398.078	0.657477
1023	I_EOC	119	3	ECFC	FALSE	48	9679	389.959	0.799839
1024	I_EOC	119	4	ECFC	FALSE	48	14205	490.044	0.743329
1025	I_EOC	119	5	ECFC	FALSE	48	7210	335.768	0.803649
1026	I_EOC	119	6	ECFC	FALSE	48	8117	381.408	0.701174
1027	I_EOC	119	7	ECFC	FALSE	48	8333	352.129	0.844516
1028	I_EOC	119	8	ECFC	FALSE	48	6723	375.585	0.598903
1029	I_EOC	119	9	ECFC	FALSE	48	6416	317.855	0.798024
1030	I_EOC	119	10	ECFC	FALSE	48	8237	395.822	0.660662
1031	I_EOC	119	11	ECFC	FALSE	48	8484	374.575	0.759859
1032	I_EOC	119	12	ECFC	FALSE	48	10904	495.515	0.558062
1033	I_EOC	119	13	ECFC	FALSE	48	5254	307.866	0.696589
1034	I_EOC	119	14	ECFC	FALSE	48	7582	417.84	0.545725
1035	I_EC	120	1	EC	TRUE	48	8291	466.994	0.477743
1036	I_EC	120	2	EC	TRUE	48	17773	862.881	0.299964
1037	I_EC	120	3	EC	TRUE	48	15569	611.301	0.523553
1038	I_EC	120	4	EC	TRUE	48	15277	714.504	0.376044
1039	I_EC	120	5	EC	TRUE	48	14891	832.299	0.270131
1040	I_EC	120	6	EC	TRUE	48	12148	797.331	0.240125
1041	I_EC	120	7	EC	TRUE	48	10467	428.379	0.716763
1042	I_EC	120	8	EC	TRUE	48	15014	892.557	0.236829
1043	I_EC	120	9	EC	TRUE	48	11754	561.726	0.468108
1044	I_EC	120	10	EC	TRUE	48	10088	486.565	0.535468
1045	I_EC	120	11	EC	TRUE	48	12472	744.6	0.282683
1046	I_EC	120	12	EC	TRUE	48	10742	701.423	0.274369
1047	I_EC	120	13	EC	TRUE	48	8034	459.793	0.477548
1048	I_EC	120	14	EC	TRUE	48	10247	470.553	0.581553
1049	I_EC	120	15	EC	TRUE	48	9944	440.89	0.642851
1050	J_EOC	121	1	ECFC	TRUE	48	27980	1129.67	0.275519
1051	J_EOC	121	2	ECFC	TRUE	48	23298	737.59	0.538144
1052	J_EOC	121	3	ECFC	TRUE	48	15380	626.24	0.492816
1053	J_EOC	121	4	ECFC	TRUE	48	16545	805.457	0.320473
1054	J_EOC	121	5	ECFC	TRUE	48	7250	599.154	0.253788
1055	J_EOC	121	6	ECFC	TRUE	48	12764	648.099	0.381869
1056	J_EOC	121	7	ECFC	TRUE	48	27577	1120.8	0.27587
1057	J_EOC	121	8	ECFC	TRUE	48	24631	863.593	0.415024
1058	J_EOC	121	9	ECFC	TRUE	48	30632	1268.12	0.239368
1059	J_EOC	121	10	ECFC	TRUE	48	24403	735.212	0.56732
1060	A_EC	122	1	EC	FALSE	48	8428	344.378	0.893025
1061	A_EC	122	2	EC	FALSE	48	8993	371.284	0.819789
1062	A_EC	122	3	EC	FALSE	48	6110	403.647	0.471246
1063	A_EC	122	4	EC	FALSE	48	6211	304.273	0.843033
1064	A_EC	122	5	EC	FALSE	48	8383	346.486	0.877481
1065	A_EC	122	6	EC	FALSE	48	10075	370.42	0.922712
1066	A_EC	122	7	EC	FALSE	48	9024	394.552	0.728451
1067	A_EC	122	8	EC	FALSE	48	15417	715.244	0.378705
1068	A_EC	122	9	EC	FALSE	48	9974	401.075	0.779163
1069	A_EC	122	10	EC	FALSE	48	8735	383.339	0.746976
1070	A_EC	122	11	EC	FALSE	48	8538	367.296	0.795305
1071	A_EC	122	12	EC	FALSE	48	14917	644.634	0.451092
1072	A_EC	122	13	EC	FALSE	48	8495	439.62	0.552355
1073	A_EC	122	14	EC	FALSE	48	7379	394.765	0.595018
1074	A_EC	122	15	EC	FALSE	48	7437	393.851	0.602482
1075	A_EC	122	16	EC	FALSE	48	7087	359.687	0.688371
1076	A_EC	122	17	EC	FALSE	48	10806	416.109	0.784261
1077	A_EC	122	18	EC	FALSE	48	9521	414.552	0.696201
1078	I_EOC	123	1	ECFC	FALSE	48	7079	403.286	0.54696
1079	I_EOC	123	2	ECFC	FALSE	48	13420	636.145	0.416726
1080	I_EOC	123	3	ECFC	FALSE	48	12893	529.858	0.577092
1081	I_EOC	123	4	ECFC	FALSE	48	5442	322.071	0.659273
1082	I_EOC	123	5	ECFC	FALSE	48	7907	450.208	0.490225
1083	I_EOC	123	6	ECFC	FALSE	48	9791	435.983	0.647288
1084	I_EOC	123	7	ECFC	FALSE	48	8717	391.784	0.713647
1085	I_EOC	123	8	ECFC	FALSE	48	7736	406.108	0.589445
1086	I_EOC	123	9	ECFC	FALSE	48	8921	408.463	0.671921
1087	I_EOC	123	10	ECFC	FALSE	48	4738	287.074	0.722466
1088	I_EOC	123	11	ECFC	FALSE	48	13504	511.363	0.648954
1089	I_EOC	123	12	ECFC	FALSE	48	7331	386.64	0.616254
1090	C_EOC	124	1	ECFC	FALSE	48	8252	406.85	0.62647
1091	C_EOC	124	2	ECFC	FALSE	48	8766	400.538	0.686632
1092	C_EOC	124	3	ECFC	FALSE	48	9325	420.3	0.663346
1093	C_EOC	124	4	ECFC	FALSE	48	16744	586.558	0.611571
1094	C_EOC	124	5	ECFC	FALSE	48	10484	419.473	0.748736
1095	C_EOC	124	6	ECFC	FALSE	48	9158	411.875	0.67839
1096	C_EOC	124	7	ECFC	FALSE	48	7767	352.001	0.787726
1097	C_EOC	124	8	ECFC	FALSE	48	4593	352.971	0.463264
1098	C_EOC	124	9	ECFC	FALSE	48	9180	383.732	0.783423
1099	C_EOC	124	10	ECFC	FALSE	48	6306	326.44	0.74363
1100	G_EC	125	1	EC	TRUE	48	14531	862.931	0.245218
1101	G_EC	125	2	EC	TRUE	48	12997	754.599	0.286827
1102	G_EC	125	3	EC	TRUE	48	18925	1187.7	0.168589
1103	G_EC	125	4	EC	TRUE	48	12824	776.701	0.267132
1104	G_EC	125	5	EC	TRUE	48	7562	551.414	0.312529
1105	G_EC	125	6	EC	TRUE	48	14130	608.379	0.479737
1106	G_EC	125	7	EC	TRUE	48	12303	971.305	0.163874
1107	G_EC	125	8	EC	TRUE	48	12212	749.472	0.273203
1108	G_EC	125	9	EC	TRUE	48	16099	966.95	0.216372
1109	G_EC	125	10	EC	TRUE	48	12177	692.769	0.31884
1110	B_EOC	126	1	ECFC	TRUE	48	15553	630.075	0.492311
1111	B_EOC	126	2	ECFC	TRUE	48	30476	973.192	0.404362
1112	B_EOC	126	3	ECFC	TRUE	48	23603	851.634	0.408951
1113	B_EOC	126	4	ECFC	TRUE	48	25116	802.376	0.490235
1114	B_EOC	126	5	ECFC	TRUE	48	14449	599.857	0.504606
1115	B_EOC	126	6	ECFC	TRUE	48	13012	522.599	0.59871
1116	B_EOC	126	7	ECFC	TRUE	48	13786	541.658	0.59047
1117	B_EOC	126	8	ECFC	TRUE	48	20189	710.478	0.502601
1118	B_EOC	126	9	ECFC	TRUE	48	17104	884.274	0.274874
1119	B_EOC	126	10	ECFC	TRUE	48	12320	530.157	0.550822
1120	B_EOC	126	11	ECFC	TRUE	48	7392	618.12	0.243123
1121	B_EOC	126	12	ECFC	TRUE	48	7742	357.716	0.760302
1122	F_EC	127	1	EC	FALSE	48	8407	365.334	0.791536
1123	F_EC	127	2	EC	FALSE	48	8337	398.942	0.658264
1124	F_EC	127	3	EC	FALSE	48	9080	441.661	0.584948
1125	F_EC	127	4	EC	FALSE	48	12864	463.675	0.751897
1126	F_EC	127	5	EC	FALSE	48	10394	441.311	0.670661
1127	F_EC	127	6	EC	FALSE	48	11938	448.208	0.746762
1128	F_EC	127	7	EC	FALSE	48	9217	410.451	0.687507
1129	F_EC	127	8	EC	FALSE	48	12528	537.104	0.545726
1130	F_EC	127	9	EC	FALSE	48	14292	547.842	0.598401
1131	F_EC	127	10	EC	FALSE	48	6933	396.97	0.552861
1132	F_EC	127	11	EC	FALSE	48	9934	523.305	0.455852
1133	J_EOC	128	1	ECFC	TRUE	48	4702	321.591	0.571327
1134	J_EOC	128	2	ECFC	TRUE	48	5755	326.605	0.677969
1135	J_EOC	128	3	ECFC	TRUE	48	8147	550.926	0.337304
1136	J_EOC	128	4	ECFC	TRUE	48	8502	439.853	0.552225
1137	J_EOC	128	5	ECFC	TRUE	48	16011	690.732	0.421705
1138	J_EOC	128	6	ECFC	TRUE	48	14925	589.778	0.539197
1139	J_EOC	128	7	ECFC	TRUE	48	13204	657.696	0.383588
1140	J_EOC	128	8	ECFC	TRUE	48	15695	609.757	0.530466
1141	J_EOC	128	9	ECFC	TRUE	48	16837	803.277	0.327902
1142	J_EOC	128	10	ECFC	TRUE	48	7420	406.387	0.564591
1143	I_EC	129	1	EC	TRUE	48	10989	571.907	0.422199
1144	I_EC	129	2	EC	TRUE	48	6114	419.705	0.436161
1145	I_EC	129	3	EC	TRUE	48	8578	552.96	0.35254
1146	I_EC	129	4	EC	TRUE	48	10227	633.564	0.320167
1147	I_EC	129	5	EC	TRUE	48	10554	497.451	0.535953
1148	I_EC	129	6	EC	TRUE	48	12864	763.351	0.27742
1149	I_EC	129	7	EC	TRUE	48	17662	818.146	0.33158
1150	I_EC	129	8	EC	TRUE	48	18558	1046.41	0.212979
1151	I_EC	129	9	EC	TRUE	48	14611	905.671	0.223846
1152	I_EC	129	10	EC	TRUE	48	15187	827.122	0.27896
1153	I_EC	129	11	EC	TRUE	48	8726	582.128	0.323585
1154	I_EC	129	12	EC	TRUE	48	14578	673.464	0.403905
1155	G_EOC	130	1	ECFC	TRUE	48	18996	1131.22	0.186542
1156	G_EOC	130	2	ECFC	TRUE	48	13587	622.368	0.440797
1157	G_EOC	130	3	ECFC	TRUE	48	4573	314.967	0.57927
1158	G_EOC	130	4	ECFC	TRUE	48	11192	688.968	0.296292
1159	G_EOC	130	5	ECFC	TRUE	48	16587	962.13	0.22517
1160	G_EOC	130	6	ECFC	TRUE	48	7413	550.844	0.307006
1161	G_EOC	130	7	ECFC	TRUE	48	42101	1141.18	0.40625
1162	G_EOC	130	8	ECFC	TRUE	48	26135	758.717	0.570522
1163	G_EOC	130	9	ECFC	TRUE	48	13969	558.669	0.562427
1164	G_EOC	130	10	ECFC	TRUE	48	13362	485.433	0.712562
1165	J_EC	131	1	EC	FALSE	48	11689	423.842	0.817672
1166	J_EC	131	2	EC	FALSE	48	13738	530.153	0.61423
1167	J_EC	131	3	EC	FALSE	48	11621	636.466	0.360498
1168	J_EC	131	4	EC	FALSE	48	10093	444.701	0.641348
1169	J_EC	131	5	EC	FALSE	48	6159	290.901	0.914597
1170	J_EC	131	6	EC	FALSE	48	5299	274.15	0.885987
1171	J_EC	131	7	EC	FALSE	48	10859	436.509	0.716165
1172	J_EC	131	8	EC	FALSE	48	10017	414.803	0.731583
1173	J_EC	131	9	EC	FALSE	48	13558	480.298	0.738557
1174	J_EC	131	10	EC	FALSE	48	7864	405.583	0.60075
1175	J_EC	131	11	EC	FALSE	48	14706	710.742	0.365831
1176	J_EC	131	12	EC	FALSE	48	10318	387.498	0.863508
1177	J_EC	131	13	EC	FALSE	48	10633	416.099	0.771742
1178	J_EC	131	14	EC	FALSE	48	13366	449.299	0.832033
1179	D_EC	132	1	EC	FALSE	48	6495	312.885	0.833719
1180	D_EC	132	2	EC	FALSE	48	14668	575.318	0.556884
1181	D_EC	132	3	EC	FALSE	48	10779	387.678	0.901252
1182	D_EC	132	4	EC	FALSE	48	6450	314.748	0.81817
1183	D_EC	132	5	EC	FALSE	48	12472	423.412	0.874218
1184	D_EC	132	6	EC	FALSE	48	10842	447.319	0.680902
1185	D_EC	132	7	EC	FALSE	48	11221	435.968	0.741878
1186	D_EC	132	8	EC	FALSE	48	7486	336.446	0.831053
1187	D_EC	132	9	EC	FALSE	48	11184	424.953	0.778261
1188	D_EC	132	10	EC	FALSE	48	5061	355.335	0.503698
1189	D_EC	132	11	EC	FALSE	48	6605	304.44	0.895528
1190	D_EC	132	12	EC	FALSE	48	6778	314.914	0.85887
1191	D_EC	132	13	EC	FALSE	48	8203	415.329	0.597583
1192	D_EC	132	14	EC	FALSE	48	8404	351.682	0.853878
1193	F_EC	201	1	EC	TRUE	48	26829	1087.88	0.284873
1194	F_EC	201	2	EC	TRUE	48	11523	732	0.270242
1195	F_EC	201	3	EC	TRUE	48	14735	934.943	0.211831
1196	F_EC	201	4	EC	TRUE	48	14621	764.663	0.314229
1197	F_EC	201	5	EC	TRUE	48	14176	842.326	0.251075
1198	F_EC	201	6	EC	TRUE	48	10803	704.444	0.273565
1199	F_EC	201	7	EC	TRUE	48	10973	620.531	0.358103
1200	F_EC	201	8	EC	TRUE	48	7759	449.823	0.481873
1201	F_EC	201	9	EC	TRUE	48	10246	498.997	0.517093
1202	F_EC	201	10	EC	TRUE	48	21315	762.408	0.460808
1203	L_EOC	202	1	ECFC	TRUE	48	15730	672.281	0.437358
1204	L_EOC	202	2	ECFC	TRUE	48	14222	559.546	0.57082
1205	L_EOC	202	3	ECFC	TRUE	48	13771	582.337	0.510301
1206	L_EOC	202	4	ECFC	TRUE	48	12737	606.804	0.43469
1207	L_EOC	202	5	ECFC	TRUE	48	10761	591.396	0.386639
1208	L_EOC	202	6	ECFC	TRUE	48	8765	458.854	0.523134
1209	L_EOC	202	7	ECFC	TRUE	48	16424	803.602	0.3196
1210	L_EOC	202	8	ECFC	TRUE	48	10496	520.139	0.487523
1211	L_EOC	202	9	ECFC	TRUE	48	6857	379.834	0.59725
1212	L_EOC	202	10	ECFC	TRUE	48	12532	569.186	0.486096
1213	C_EC	203	1	EC	FALSE	48	15156	504.923	0.747041
1214	C_EC	203	2	EC	FALSE	48	8019	375.523	0.71459
1215	C_EC	203	3	EC	FALSE	48	9744	409.198	0.731274
1216	C_EC	203	4	EC	FALSE	48	12026	422.356	0.847176
1217	C_EC	203	5	EC	FALSE	48	9619	435.637	0.636928
1218	C_EC	203	6	EC	FALSE	48	12517	516.203	0.590295
1219	C_EC	203	7	EC	FALSE	48	21953	639.158	0.675285
1220	C_EC	203	8	EC	FALSE	48	6110	310.493	0.79643
1221	C_EC	203	9	EC	FALSE	48	9270	380.285	0.805511
1222	C_EC	203	10	EC	FALSE	48	6792	325.574	0.805208
1223	H_EOC	204	1	ECFC	FALSE	48	8167	395.692	0.655478
1224	H_EOC	204	2	ECFC	FALSE	48	16208	582.083	0.601131
1225	H_EOC	204	3	ECFC	FALSE	48	17396	539.307	0.751601
1226	H_EOC	204	4	ECFC	FALSE	48	15532	664.928	0.441457
1227	H_EOC	204	5	ECFC	FALSE	48	18070	737.049	0.417999
1228	H_EOC	204	6	ECFC	FALSE	48	26271	907.114	0.401202
1229	H_EOC	204	7	ECFC	FALSE	48	21543	838.965	0.384617
1230	H_EOC	204	8	ECFC	FALSE	48	18979	803.241	0.369651
1231	H_EOC	204	9	ECFC	FALSE	48	8118	394.718	0.654764
1232	H_EOC	204	10	ECFC	FALSE	48	16686	573.11	0.63839

## Sheet: cell_counts
Raw counts (blinded)				key
blind_id	frames_counted	live	pyknotic	mp	cell	time	trial	replicate
102	15	108	7	n	ec	24h	C	2
104	16	136	1	n	ec	24h	A	1
110	16	64	1	mp	boec	24h	D	3
114	16	115	7	n	ec	24h	D	1
117	16	151	5	n	ec	50h	B	1
141	16	66	2	mp	boec	24h	D	2
152	16	90	10	mp	ec	50h	C	3
153	16	175	8	n	ec	50h	D	1
168	16	61	0	mp	boec	24h	C	1
173	16	75	6	mp	ec	50h	A	2
179	16	51	1	mp	boec	24h	A	1
189	16	87	4	mp	ec	24h	A	3
190	16	118	8	n	boec	50h	C	3
201	16	103	7	mp	ec	24h	B	1
214	16	151	3	n	boec	50h	C	2
231	16	83	2	mp	ec	50h	A	3
247	16	130	8	n	ec	24h	D	2
251	16	114	3	mp	boec	50h	A	2
254	16	161	3	n	ec	50h	B	3
266	16	69	3	mp	boec	24h	B	2
267	16	86	8	mp	ec	50h	C	2
268	16	77	8	mp	ec	50h	C	1
275	16	49	2	mp	boec	24h	C	3
290	16	150	1	n	boec	50h	A	3
297	16	49	4	n	boec	24h	C	3
321	16	85	5	mp	boec	50h	D	1
325	16	35	0	mp	boec	24h	C	2
347	16	168	4	n	boec	50h	C	1
348	16	140	7	n	boec	50h	D	2
354	16	76	2	mp	ec	50h	B	3
366	16	87	4	mp	boec	50h	B	3
374	16	82	2	n	boec	24h	C	1
378	16	88	0	mp	boec	50h	A	1
398	16	84	1	mp	boec	50h	D	3
400	16	55	2	mp	boec	24h	B	3
406	16	122	10	n	ec	50h	D	3
410	16	77	4	mp	boec	50h	B	1
428	16	98	3	mp	ec	24h	C	1
430	16	103	3	n	ec	24h	A	3
437	16	161	4	n	boec	50h	B	1
438	16	111	16	n	ec	50h	C	1
477	16	90	5	mp	ec	50h	D	1
484	16	77	0	n	boec	24h	A	3
486	16	85	2	mp	ec	24h	A	2
491	16	121	10	n	ec	50h	C	2
493	16	88	5	mp	boec	50h	C	3
516	16	199	4	n	ec	50h	B	2
519	16	95	4	n	boec	24h	D	1
529	16	131	10	n	ec	50h	A	2
539	16	42	6	mp	ec	24h	D	1
541	16	113	2	n	boec	24h	A	1
543	16	91	2	n	boec	24h	A	2
563	16	123	4	n	ec	24h	B	1
586	16	72	4	n	boec	24h	C	2
612	16	139	6	n	ec	50h	D	2
624	16	157	6	n	boec	50h	D	3
626	16	82	1	n	boec	24h	B	2
629	16	88	1	mp	boec	50h	D	2
656	16	98	1	mp	ec	24h	B	2
661	16	115	4	mp	ec	24h	A	1
665	16	81	1	mp	ec	50h	B	2
667	16	66	6	mp	boec	50h	B	2
680	16	120	5	n	ec	24h	D	3
699	16	55	1	mp	boec	24h	A	3
700	16	70	0	n	boec	24h	B	3
701	16	83	4	n	boec	24h	D	3
707	16	142	12	n	ec	50h	A	3
712	16	155	1	n	boec	50h	B	2
743	16	97	3	mp	ec	50h	D	3
750	16	149	8	n	ec	24h	C	3
754	16	156	2	n	boec	50h	A	2
765	16	88	5	mp	ec	24h	B	3
770	16	81	5	mp	ec	24h	C	3
795	16	92	1	mp	boec	50h	C	2
819	16	160	5	n	boec	50h	D	1
832	16	66	5	mp	ec	24h	D	2
842	16	81	1	mp	ec	50h	B	1
849	16	48	1	mp	boec	24h	A	2
863	16	152	2	n	boec	50h	A	1
880	16	74	3	mp	boec	24h	B	1
893	16	101	3	mp	ec	24h	C	2
900	16	87	0	mp	boec	50h	A	3
910	16	72	2	mp	boec	24h	D	1
923	16	163	4	n	ec	24h	B	2
925	16	102	1	n	boec	24h	D	2
929	16	141	2	n	ec	24h	B	3
938	16	142	1	n	ec	24h	A	2
955	16	159	4	n	boec	50h	B	3
958	16	49	4	mp	ec	24h	D	3
963	16	102	7	mp	boec	50h	C	1
966	16	122	2	n	ec	24h	C	1
970	16	75	3	n	boec	24h	B	1
975	16	166	10	n	ec	50h	A	1
987	16	92	3	mp	ec	50h	A	1
989	16	85	2	mp	ec	50h	D	2
998	16	179	13	n	ec	50h	C	3

## Sheet: Gene_expression
Target	Cell_Type	Micropattern	Culture time	TNF	Biological_ID	Delta_CT	Minus_Delta_Delta_CT
KLF2	EC	Unpatterned	24 Hours	FALSE	AE	7.2203	0.281162
KLF2	EC	Unpatterned	24 Hours	FALSE	AEF1A	6.3559	1.14556
KLF2	EC	Unpatterned	24 Hours	FALSE	AEF1B	6.58672	0.914747
KLF2	EC	Unpatterned	24 Hours	FALSE	AF	7.88536	-0.38389
KLF2	EC	Unpatterned	24 Hours	FALSE	CE	9.54554	-2.04407
KLF2	EC	Unpatterned	24 Hours	FALSE	CEF1A	6.47098	1.03049
KLF2	EC	Unpatterned	24 Hours	FALSE	CEF1B	6.96624	0.535226
KLF2	EC	Unpatterned	24 Hours	FALSE	CF	9.87857	-2.3771
KLF2	EC	Unpatterned	24 Hours	FALSE	DEF1B	0.35273	7.14874
KLF2	EC	Unpatterned	24 Hours	FALSE	EE	3.88646	3.61501
KLF2	EC	Unpatterned	24 Hours	FALSE	EF	5.57168	1.92978
KLF2	EC	Unpatterned	24 Hours	FALSE	GE	5.96613	1.53533
KLF2	EC	Unpatterned	24 Hours	FALSE	IE	5.94987	1.5516
KLF2	EC	Unpatterned	24 Hours	FALSE	IF	4.9773	2.52417
KLF2	EC	Unpatterned	24 Hours	FALSE	LE	8.56181	-1.06034
KLF2	EC	Unpatterned	24 Hours	FALSE	LF	7.86427	-0.362806
KLF2	EC	Unpatterned	24 Hours	FALSE	MC	9.25046	-1.749
KLF2	EC	Unpatterned	24 Hours	FALSE	MD	9.41828	-1.91682
KLF2	EC	Unpatterned	24 Hours	FALSE	PE	10.5375	-3.03607
KLF2	EC	Unpatterned	24 Hours	FALSE	PF	10.2805	-2.77907
KLF2	EC	Unpatterned	24 Hours	FALSE	SE	5.88363	1.61784
KLF2	EC	Unpatterned	50 Hours	FALSE	AEF2A	9.0536	-1.55213
KLF2	EC	Unpatterned	50 Hours	FALSE	AEF2B	6.74682	0.754646
KLF2	EC	Unpatterned	50 Hours	FALSE	BEF2A	6.67177	0.829691
KLF2	EC	Unpatterned	50 Hours	FALSE	CEF2A	6.71643	0.785037
KLF2	EC	Unpatterned	50 Hours	FALSE	CEF2B	7.50667	-0.00520301
KLF2	EC	Unpatterned	50 Hours	FALSE	DEF2A	5.82132	1.68015
KLF2	EC	Unpatterned	50 Hours	FALSE	DEF2B	2.57428	4.92719
KLF2	EC	Unpatterned	50 Hours	FALSE	UC	8.54623	-1.04477
KLF2	EC	Unpatterned	50 Hours	FALSE	UD	9.13509	-1.63362
KLF2	EC	Unpatterned	50 Hours	FALSE	XG	8.52555	-1.02409
KLF2	EC	Unpatterned	50 Hours	FALSE	XH	7.35657	0.144893
KLF2	EC	Unpatterned	50 Hours	FALSE	ZCD	9.39257	-1.89111
KLF2	EC	µp	24 Hours	FALSE	AA	4.1569	3.34456
KLF2	EC	µp	24 Hours	FALSE	AET1A	8.87222	-1.37076
KLF2	EC	µp	24 Hours	FALSE	AET1B	9.01917	-1.51771
KLF2	EC	µp	24 Hours	FALSE	CET1A	4.14711	3.35436
KLF2	EC	µp	24 Hours	FALSE	CET1B	3.95178	3.54969
KLF2	EC	µp	24 Hours	FALSE	DET1A	6.2927	1.20877
KLF2	EC	µp	24 Hours	FALSE	DET1B	4.03236	3.46911
KLF2	EC	µp	24 Hours	FALSE	GA	5.91263	1.58884
KLF2	EC	µp	24 Hours	FALSE	GB	7.68606	-0.184593
KLF2	EC	µp	24 Hours	FALSE	IB	6.26162	1.23985
KLF2	EC	µp	24 Hours	FALSE	LB	3.72115	3.78032
KLF2	EC	µp	24 Hours	FALSE	MA	8.6125	-1.11103
KLF2	EC	µp	24 Hours	FALSE	MB	9.28182	-1.78035
KLF2	EC	µp	24 Hours	FALSE	PA	10.0041	-2.50261
KLF2	EC	µp	24 Hours	FALSE	PB	10.4343	-2.93283
KLF2	EC	µp	50 Hours	FALSE	AET2B	6.36169	1.13977
KLF2	EC	µp	50 Hours	FALSE	BET2A	3.21954	4.28193
KLF2	EC	µp	50 Hours	FALSE	CET2A	5.43509	2.06638
KLF2	EC	µp	50 Hours	FALSE	CET2B	2.45844	5.04303
KLF2	EC	µp	50 Hours	FALSE	DET2A	4.43556	3.0659
KLF2	EC	µp	50 Hours	FALSE	VC	8.10316	-0.601697
KLF2	EC	µp	50 Hours	FALSE	VD	8.1728	-0.671333
KLF2	EC	µp	50 Hours	FALSE	XC	8.9931	-1.49164
KLF2	EC	µp	50 Hours	FALSE	XD	6.52972	0.97175
KLF2	EC	µp	50 Hours	FALSE	ZCB	9.57504	-2.07358
KLF2	EC	µp	50 Hours	FALSE	ZCG	9.07934	-1.57787
KLF2	ECFC	Unpatterned	24 Hours	FALSE	ABF1A	8.30779	-0.806324
KLF2	ECFC	Unpatterned	24 Hours	FALSE	ABF1B	6.89298	0.60849
KLF2	ECFC	Unpatterned	24 Hours	FALSE	BBF1A	3.59376	3.90771
KLF2	ECFC	Unpatterned	24 Hours	FALSE	BE	8.87469	-1.37322
KLF2	ECFC	Unpatterned	24 Hours	FALSE	BF	9.52115	-2.01968
KLF2	ECFC	Unpatterned	24 Hours	FALSE	CBF1A	8.0791	-0.577632
KLF2	ECFC	Unpatterned	24 Hours	FALSE	CBF1B	5.9715	1.52996
KLF2	ECFC	Unpatterned	24 Hours	FALSE	DBF1A	4.66139	2.84007
KLF2	ECFC	Unpatterned	24 Hours	FALSE	DBF1B	4.70349	2.79797
KLF2	ECFC	Unpatterned	24 Hours	FALSE	DE	8.56833	-1.06686
KLF2	ECFC	Unpatterned	24 Hours	FALSE	DF	7.95372	-0.452249
KLF2	ECFC	Unpatterned	24 Hours	FALSE	FE	4.53619	2.96528
KLF2	ECFC	Unpatterned	24 Hours	FALSE	FF	7.35978	0.141687
KLF2	ECFC	Unpatterned	24 Hours	FALSE	HE	5.79533	1.70614
KLF2	ECFC	Unpatterned	24 Hours	FALSE	HF	5.73038	1.77108
KLF2	ECFC	Unpatterned	24 Hours	FALSE	JE	6.13076	1.37071
KLF2	ECFC	Unpatterned	24 Hours	FALSE	JF	5.71358	1.78788
KLF2	ECFC	Unpatterned	24 Hours	FALSE	KE	8.76048	-1.25901
KLF2	ECFC	Unpatterned	24 Hours	FALSE	KF	8.51779	-1.01633
KLF2	ECFC	Unpatterned	24 Hours	FALSE	OE	9.22052	-1.71905
KLF2	ECFC	Unpatterned	24 Hours	FALSE	OF	8.29333	-0.791869
KLF2	ECFC	Unpatterned	24 Hours	FALSE	QE	10.702	-3.20051
KLF2	ECFC	Unpatterned	24 Hours	FALSE	QF	11.3818	-3.88031
KLF2	ECFC	Unpatterned	24 Hours	FALSE	RE	7.26869	0.232777
KLF2	ECFC	Unpatterned	24 Hours	FALSE	RF	6.76898	0.732483
KLF2	ECFC	Unpatterned	50 Hours	FALSE	ABF2A	8.84908	-1.34761
KLF2	ECFC	Unpatterned	50 Hours	FALSE	ABF2B	6.79141	0.710058
KLF2	ECFC	Unpatterned	50 Hours	FALSE	CBF2A	9.42396	-1.92249
KLF2	ECFC	Unpatterned	50 Hours	FALSE	CBF2B	7.6741	-0.172639
KLF2	ECFC	Unpatterned	50 Hours	FALSE	DBF2B	6.31086	1.19061
KLF2	ECFC	Unpatterned	50 Hours	FALSE	TC	6.7336	0.767863
KLF2	ECFC	Unpatterned	50 Hours	FALSE	TD	8.70108	-1.19961
KLF2	ECFC	Unpatterned	50 Hours	FALSE	WG	7.99259	-0.491124
KLF2	ECFC	Unpatterned	50 Hours	FALSE	YG	8.93438	-1.43292
KLF2	ECFC	Unpatterned	50 Hours	FALSE	YH	9.32103	-1.81956
KLF2	ECFC	Unpatterned	50 Hours	FALSE	ZEE	8.03262	-0.531157
KLF2	ECFC	Unpatterned	50 Hours	FALSE	ZEF	7.86444	-0.362975
KLF2	ECFC	µp	24 Hours	FALSE	ABT1A	10.3661	-2.86459
KLF2	ECFC	µp	24 Hours	FALSE	ABT1B	6.62151	0.879954
KLF2	ECFC	µp	24 Hours	FALSE	BA	9.00265	-1.50119
KLF2	ECFC	µp	24 Hours	FALSE	CBT1A	4.82801	2.67345
KLF2	ECFC	µp	24 Hours	FALSE	CBT1B	4.99299	2.50848
KLF2	ECFC	µp	24 Hours	FALSE	DBT1A	1.46104	6.04042
KLF2	ECFC	µp	24 Hours	FALSE	HA	7.31047	0.190995
KLF2	ECFC	µp	24 Hours	FALSE	JA	7.87032	-0.36885
KLF2	ECFC	µp	24 Hours	FALSE	OA	8.65635	-1.15489
KLF2	ECFC	µp	24 Hours	FALSE	QA	10.3742	-2.87269
KLF2	ECFC	µp	24 Hours	FALSE	QB	10.3861	-2.88466
KLF2	ECFC	µp	50 Hours	FALSE	ABT2A	8.16672	-0.665254
KLF2	ECFC	µp	50 Hours	FALSE	CBT2A	5.3717	2.12977
KLF2	ECFC	µp	50 Hours	FALSE	CBT2B	5.98962	1.51184
KLF2	ECFC	µp	50 Hours	FALSE	DBT2A	4.75371	2.74775
KLF2	ECFC	µp	50 Hours	FALSE	DBT2B	3.03646	4.465
KLF2	ECFC	µp	50 Hours	FALSE	TG	7.62797	-0.126503
KLF2	ECFC	µp	50 Hours	FALSE	YD	9.02498	-1.52351
KLF2	ECFC	µp	50 Hours	FALSE	ZDB	8.43914	-0.937677
KLF2	ECFC	µp	50 Hours	FALSE	ZEA	7.8572	-0.355733
KLF2	ECFC	µp	50 Hours	FALSE	ZEB	7.81483	-0.313364
eNOS	EC	Unpatterned	24 Hours	FALSE	AE	7.43834	0.639915
eNOS	EC	Unpatterned	24 Hours	FALSE	AEF1A	12.7934	-4.71516
eNOS	EC	Unpatterned	24 Hours	FALSE	AEF1B	10.8888	-2.81049
eNOS	EC	Unpatterned	24 Hours	FALSE	AF	6.90372	1.17453
eNOS	EC	Unpatterned	24 Hours	FALSE	CE	7.08912	0.989133
eNOS	EC	Unpatterned	24 Hours	FALSE	CEF1A	13.3314	-5.25313
eNOS	EC	Unpatterned	24 Hours	FALSE	CEF1B	9.56007	-1.48182
eNOS	EC	Unpatterned	24 Hours	FALSE	CF	6.66653	1.41172
eNOS	EC	Unpatterned	24 Hours	FALSE	EE	5.05655	3.02171
eNOS	EC	Unpatterned	24 Hours	FALSE	EF	6.70875	1.36951
eNOS	EC	Unpatterned	24 Hours	FALSE	IE	7.22875	0.849508
eNOS	EC	Unpatterned	24 Hours	FALSE	IF	10.0405	-1.9622
eNOS	EC	Unpatterned	24 Hours	FALSE	LE	5.21414	2.86412
eNOS	EC	Unpatterned	24 Hours	FALSE	LF	5.33806	2.7402
eNOS	EC	Unpatterned	24 Hours	FALSE	MC	5.01925	3.05901
eNOS	EC	Unpatterned	24 Hours	FALSE	MD	5.21134	2.86691
eNOS	EC	Unpatterned	24 Hours	FALSE	PE	4.00636	4.07189
eNOS	EC	Unpatterned	24 Hours	FALSE	PF	4.51623	3.56203
eNOS	EC	Unpatterned	24 Hours	FALSE	SE	10.3286	-2.25031
eNOS	EC	Unpatterned	50 Hours	FALSE	AEF2A	7.07709	1.00117
eNOS	EC	Unpatterned	50 Hours	FALSE	AEF2B	7.84041	0.237844
eNOS	EC	Unpatterned	50 Hours	FALSE	BEF2A	6.90147	1.17678
eNOS	EC	Unpatterned	50 Hours	FALSE	CEF2A	10.8983	-2.82003
eNOS	EC	Unpatterned	50 Hours	FALSE	CEF2B	10.2211	-2.1428
eNOS	EC	Unpatterned	50 Hours	FALSE	UD	7.79414	0.284112
eNOS	EC	Unpatterned	50 Hours	FALSE	XG	8.48891	-0.410653
eNOS	EC	Unpatterned	50 Hours	FALSE	XH	8.70098	-0.622722
eNOS	EC	Unpatterned	50 Hours	FALSE	ZCD	3.87096	4.20729
eNOS	EC	µp	24 Hours	FALSE	AB	7.19816	0.880096
eNOS	EC	µp	24 Hours	FALSE	AET1A	6.58195	1.49631
eNOS	EC	µp	24 Hours	FALSE	AET1B	7.09226	0.986
eNOS	EC	µp	24 Hours	FALSE	CET1A	10.6959	-2.61766
eNOS	EC	µp	24 Hours	FALSE	CET1B	10.4673	-2.38901
eNOS	EC	µp	24 Hours	FALSE	DET1A	4.38436	3.6939
eNOS	EC	µp	24 Hours	FALSE	DET1B	9.06996	-0.9917
eNOS	EC	µp	24 Hours	FALSE	GB	5.20048	2.87777
eNOS	EC	µp	24 Hours	FALSE	LB	1.49675	6.58151
eNOS	EC	µp	24 Hours	FALSE	MA	5.11819	2.96007
eNOS	EC	µp	24 Hours	FALSE	MB	6.70323	1.37503
eNOS	EC	µp	24 Hours	FALSE	PA	4.01032	4.06794
eNOS	EC	µp	24 Hours	FALSE	PB	4.48816	3.5901
eNOS	EC	µp	50 Hours	FALSE	AET2B	7.75243	0.325825
eNOS	EC	µp	50 Hours	FALSE	CET2A	7.20827	0.869986
eNOS	EC	µp	50 Hours	FALSE	CET2B	9.04813	-0.96987
eNOS	EC	µp	50 Hours	FALSE	VC	7.03461	1.04365
eNOS	EC	µp	50 Hours	FALSE	VD	8.82595	-0.747697
eNOS	EC	µp	50 Hours	FALSE	XC	7.30365	0.774601
eNOS	EC	µp	50 Hours	FALSE	XD	4.84968	3.22858
eNOS	EC	µp	50 Hours	FALSE	ZCB	4.47293	3.60532
eNOS	EC	µp	50 Hours	FALSE	ZCG	4.1473	3.93095
eNOS	ECFC	Unpatterned	24 Hours	FALSE	ABF1A	8.78184	-0.703583
eNOS	ECFC	Unpatterned	24 Hours	FALSE	BE	11.6852	-3.60693
eNOS	ECFC	Unpatterned	24 Hours	FALSE	BF	11.0324	-2.95419
eNOS	ECFC	Unpatterned	24 Hours	FALSE	CBF1A	11.6469	-3.56869
eNOS	ECFC	Unpatterned	24 Hours	FALSE	DF	7.11347	0.964781
eNOS	ECFC	Unpatterned	24 Hours	FALSE	FF	5.2239	2.85435
eNOS	ECFC	Unpatterned	24 Hours	FALSE	HE	10.9153	-2.83702
eNOS	ECFC	Unpatterned	24 Hours	FALSE	HF	12.1025	-4.02423
eNOS	ECFC	Unpatterned	24 Hours	FALSE	JE	12.2664	-4.18816
eNOS	ECFC	Unpatterned	24 Hours	FALSE	KE	6.11485	1.9634
eNOS	ECFC	Unpatterned	24 Hours	FALSE	KF	6.28755	1.7907
eNOS	ECFC	Unpatterned	24 Hours	FALSE	OE	6.28472	1.79354
eNOS	ECFC	Unpatterned	24 Hours	FALSE	OF	5.24877	2.82949
eNOS	ECFC	Unpatterned	24 Hours	FALSE	QE	5.66342	2.41483
eNOS	ECFC	Unpatterned	24 Hours	FALSE	QF	5.45706	2.6212
eNOS	ECFC	Unpatterned	24 Hours	FALSE	RE	10.5877	-2.50939
eNOS	ECFC	Unpatterned	24 Hours	FALSE	RF	9.47906	-1.40081
eNOS	ECFC	Unpatterned	50 Hours	FALSE	ABF2A	9.28035	-1.20209
eNOS	ECFC	Unpatterned	50 Hours	FALSE	ABF2B	10.0378	-1.95952
eNOS	ECFC	Unpatterned	50 Hours	FALSE	CBF2A	9.76045	-1.68219
eNOS	ECFC	Unpatterned	50 Hours	FALSE	DBF2B	10.8348	-2.75652
eNOS	ECFC	Unpatterned	50 Hours	FALSE	TC	8.57315	-0.494896
eNOS	ECFC	Unpatterned	50 Hours	FALSE	TD	10.6512	-2.57296
eNOS	ECFC	Unpatterned	50 Hours	FALSE	WG	6.80587	1.27238
eNOS	ECFC	Unpatterned	50 Hours	FALSE	WH	6.79477	1.28349
eNOS	ECFC	Unpatterned	50 Hours	FALSE	YG	9.58984	-1.51159
eNOS	ECFC	Unpatterned	50 Hours	FALSE	ZEE	4.95264	3.12562
eNOS	ECFC	Unpatterned	50 Hours	FALSE	ZEF	4.8769	3.20135
eNOS	ECFC	µp	24 Hours	FALSE	ABT1A	7.95046	0.127795
eNOS	ECFC	µp	24 Hours	FALSE	ABT1B	8.28314	-0.204886
eNOS	ECFC	µp	24 Hours	FALSE	BA	9.5983	-1.52005
eNOS	ECFC	µp	24 Hours	FALSE	CBT1A	7.88092	0.197335
eNOS	ECFC	µp	24 Hours	FALSE	CBT1B	11.6591	-3.58084
eNOS	ECFC	µp	24 Hours	FALSE	HA	6.39834	1.67992
eNOS	ECFC	µp	24 Hours	FALSE	JA	6.76406	1.3142
eNOS	ECFC	µp	24 Hours	FALSE	OA	5.8849	2.19335
eNOS	ECFC	µp	24 Hours	FALSE	QA	5.27879	2.79946
eNOS	ECFC	µp	24 Hours	FALSE	QB	5.16835	2.90991
eNOS	ECFC	µp	50 Hours	FALSE	ABT2A	6.18448	1.89378
eNOS	ECFC	µp	50 Hours	FALSE	CBT2B	10.3251	-2.24689
eNOS	ECFC	µp	50 Hours	FALSE	DBT2A	10.2288	-2.15054
eNOS	ECFC	µp	50 Hours	FALSE	ZDB	5.03298	3.04528
eNOS	ECFC	µp	50 Hours	FALSE	ZEA	4.98474	3.09352
eNOS	ECFC	µp	50 Hours	FALSE	ZEB	4.73717	3.34108
vWF	EC	Unpatterned	24 Hours	FALSE	AE	9.13832	-4.77496
vWF	EC	Unpatterned	24 Hours	FALSE	AEF1A	6.2281	-1.86474
vWF	EC	Unpatterned	24 Hours	FALSE	AEF1B	6.12687	-1.76351
vWF	EC	Unpatterned	24 Hours	FALSE	AF	7.27106	-2.9077
vWF	EC	Unpatterned	24 Hours	FALSE	CE	8.76055	-4.39718
vWF	EC	Unpatterned	24 Hours	FALSE	CEF1A	5.76142	-1.39806
vWF	EC	Unpatterned	24 Hours	FALSE	CEF1B	7.18461	-2.82125
vWF	EC	Unpatterned	24 Hours	FALSE	CF	9.53809	-5.17473
vWF	EC	Unpatterned	24 Hours	FALSE	DEF1B	5.55649	-1.19313
vWF	EC	Unpatterned	24 Hours	FALSE	EE	6.16492	-1.80155
vWF	EC	Unpatterned	24 Hours	FALSE	EF	8.24333	-3.87997
vWF	EC	Unpatterned	24 Hours	FALSE	GE	6.89921	-2.53585
vWF	EC	Unpatterned	24 Hours	FALSE	IE	7.39135	-3.02798
vWF	EC	Unpatterned	24 Hours	FALSE	IF	7.20476	-2.84139
vWF	EC	Unpatterned	24 Hours	FALSE	MC	5.81527	-1.45191
vWF	EC	Unpatterned	50 Hours	FALSE	AEF2A	7.30265	-2.93929
vWF	EC	Unpatterned	50 Hours	FALSE	AEF2B	6.86473	-2.50137
vWF	EC	Unpatterned	50 Hours	FALSE	BEF2A	7.40371	-3.04034
vWF	EC	Unpatterned	50 Hours	FALSE	BEF2B	5.36749	-1.00413
vWF	EC	Unpatterned	50 Hours	FALSE	CEF2A	5.18077	-0.817408
vWF	EC	Unpatterned	50 Hours	FALSE	CEF2B	5.60369	-1.24033
vWF	EC	Unpatterned	50 Hours	FALSE	DEF2A	4.7052	-0.341838
vWF	EC	Unpatterned	50 Hours	FALSE	DEF2B	3.13791	1.22545
vWF	EC	Unpatterned	50 Hours	FALSE	UC	6.49331	-2.12995
vWF	EC	Unpatterned	50 Hours	FALSE	UD	7.07863	-2.71527
vWF	EC	Unpatterned	50 Hours	FALSE	ZCD	5.79114	-1.42777
vWF	EC	µp	24 Hours	FALSE	AA	7.37865	-3.01529
vWF	EC	µp	24 Hours	FALSE	AB	7.76677	-3.40341
vWF	EC	µp	24 Hours	FALSE	AET1A	9.77073	-5.40736
vWF	EC	µp	24 Hours	FALSE	AET1B	9.67428	-5.31092
vWF	EC	µp	24 Hours	FALSE	CET1A	6.37499	-2.01162
vWF	EC	µp	24 Hours	FALSE	CET1B	6.32543	-1.96206
vWF	EC	µp	24 Hours	FALSE	DET1B	6.68809	-2.32473
vWF	EC	µp	24 Hours	FALSE	GA	8.38231	-4.01894
vWF	EC	µp	24 Hours	FALSE	GB	6.73277	-2.36941
vWF	EC	µp	50 Hours	FALSE	AET2B	8.14987	-3.78651
vWF	EC	µp	50 Hours	FALSE	BET2A	6.72984	-2.36648
vWF	EC	µp	50 Hours	FALSE	CET2A	5.87068	-1.50732
vWF	EC	µp	50 Hours	FALSE	CET2B	4.89637	-0.53301
vWF	EC	µp	50 Hours	FALSE	DET2A	5.65468	-1.29132
vWF	EC	µp	50 Hours	FALSE	ZCB	5.48226	-1.1189
vWF	EC	µp	50 Hours	FALSE	ZCG	4.48526	-0.121895
vWF	ECFC	Unpatterned	24 Hours	FALSE	ABF1A	9.89881	-5.53544
vWF	ECFC	Unpatterned	24 Hours	FALSE	ABF1B	9.22034	-4.85698
vWF	ECFC	Unpatterned	24 Hours	FALSE	BBF1A	3.47773	0.885636
vWF	ECFC	Unpatterned	24 Hours	FALSE	BE	4.17672	0.186644
vWF	ECFC	Unpatterned	24 Hours	FALSE	BF	4.21977	0.143595
vWF	ECFC	Unpatterned	24 Hours	FALSE	CBF1A	3.11555	1.24782
vWF	ECFC	Unpatterned	24 Hours	FALSE	CBF1B	1.241	3.12236
vWF	ECFC	Unpatterned	24 Hours	FALSE	DBF1A	9.10046	-4.7371
vWF	ECFC	Unpatterned	24 Hours	FALSE	DBF1B	2.21902	2.14434
vWF	ECFC	Unpatterned	24 Hours	FALSE	DE	4.47309	-0.109728
vWF	ECFC	Unpatterned	24 Hours	FALSE	DF	4.43373	-0.0703712
vWF	ECFC	Unpatterned	24 Hours	FALSE	FE	2.01253	2.35084
vWF	ECFC	Unpatterned	24 Hours	FALSE	FF	2.8547	1.50866
vWF	ECFC	Unpatterned	24 Hours	FALSE	HE	4.07375	0.289613
vWF	ECFC	Unpatterned	24 Hours	FALSE	HF	3.70112	0.66224
vWF	ECFC	Unpatterned	24 Hours	FALSE	JE	3.68673	0.676636
vWF	ECFC	Unpatterned	24 Hours	FALSE	JF	2.43274	1.93063
vWF	ECFC	Unpatterned	24 Hours	FALSE	OF	1.01217	3.35119
vWF	ECFC	Unpatterned	50 Hours	FALSE	ABF2A	8.0632	-3.69983
vWF	ECFC	Unpatterned	50 Hours	FALSE	ABF2B	8.31369	-3.95033
vWF	ECFC	Unpatterned	50 Hours	FALSE	CBF2A	3.19242	1.17095
vWF	ECFC	Unpatterned	50 Hours	FALSE	CBF2B	2.05981	2.30356
vWF	ECFC	Unpatterned	50 Hours	FALSE	TC	2.59198	1.77138
vWF	ECFC	Unpatterned	50 Hours	FALSE	TD	2.87278	1.49059
vWF	ECFC	µp	24 Hours	FALSE	ABT1B	8.03072	-3.66736
vWF	ECFC	µp	24 Hours	FALSE	BA	4.93402	-0.570661
vWF	ECFC	µp	24 Hours	FALSE	BB	5.02373	-0.660362
vWF	ECFC	µp	24 Hours	FALSE	CBT1A	2.2796	2.08377
vWF	ECFC	µp	24 Hours	FALSE	CBT1B	1.17784	3.18552
vWF	ECFC	µp	24 Hours	FALSE	DBT1A	1.44689	2.91647
vWF	ECFC	µp	24 Hours	FALSE	FB	0.760496	3.60287
vWF	ECFC	µp	24 Hours	FALSE	HA	4.65599	-0.292622
vWF	ECFC	µp	24 Hours	FALSE	HB	1.31141	3.05195
vWF	ECFC	µp	24 Hours	FALSE	OA	2.04531	2.31805
vWF	ECFC	µp	24 Hours	FALSE	OB	3.72213	0.64123
vWF	ECFC	µp	50 Hours	FALSE	ABT2A	8.22161	-3.85824
vWF	ECFC	µp	50 Hours	FALSE	ABT2B	8.67455	-4.31119
vWF	ECFC	µp	50 Hours	FALSE	CBT2A	0.435988	3.92738
vWF	ECFC	µp	50 Hours	FALSE	CBT2B	0.877703	3.48566
vWF	ECFC	µp	50 Hours	FALSE	ZDB	3.44098	0.922384
VCAM1	EC	Unpatterned	24 Hours	FALSE	AE	12.629	-0.643929
VCAM1	EC	Unpatterned	24 Hours	FALSE	AEF1A	12.4358	-0.450731
VCAM1	EC	Unpatterned	24 Hours	FALSE	AEF1B	12.6213	-0.636311
VCAM1	EC	Unpatterned	24 Hours	FALSE	AF	12.7351	-0.750051
VCAM1	EC	Unpatterned	24 Hours	FALSE	CEF1A	12.2537	-0.268669
VCAM1	EC	Unpatterned	24 Hours	FALSE	CEF1B	10.3568	1.62825
VCAM1	EC	Unpatterned	24 Hours	FALSE	EB	12.2328	-0.247816
VCAM1	EC	Unpatterned	24 Hours	FALSE	GA	13.511	-1.52596
VCAM1	EC	Unpatterned	24 Hours	FALSE	GB	13.543	-1.55798
VCAM1	EC	Unpatterned	24 Hours	FALSE	IE	12.6067	-0.621704
VCAM1	EC	Unpatterned	24 Hours	FALSE	LE	11.5624	0.422578
VCAM1	EC	Unpatterned	24 Hours	FALSE	LF	11.5545	0.430548
VCAM1	EC	Unpatterned	24 Hours	FALSE	MC	12.7054	-0.720388
VCAM1	EC	Unpatterned	24 Hours	FALSE	MD	12.7301	-0.745123
VCAM1	EC	Unpatterned	24 Hours	FALSE	PE	12.0253	-0.0402801
VCAM1	EC	Unpatterned	24 Hours	FALSE	PF	12.8453	-0.860266
VCAM1	EC	Unpatterned	24 Hours	TRUE	AG	6.3448	5.64023
VCAM1	EC	Unpatterned	24 Hours	TRUE	AH	4.64801	7.33701
VCAM1	EC	Unpatterned	24 Hours	TRUE	EE	5.17478	6.81024
VCAM1	EC	Unpatterned	24 Hours	TRUE	EF	5.99211	5.99291
VCAM1	EC	Unpatterned	24 Hours	TRUE	EG	5.30823	6.67679
VCAM1	EC	Unpatterned	24 Hours	TRUE	EH	5.74378	6.24125
VCAM1	EC	Unpatterned	24 Hours	TRUE	GE	4.72819	7.25684
VCAM1	EC	Unpatterned	24 Hours	TRUE	GF	5.64616	6.33887
VCAM1	EC	Unpatterned	24 Hours	TRUE	GG	6.45384	5.53119
VCAM1	EC	Unpatterned	24 Hours	TRUE	GH	6.80392	5.18111
VCAM1	EC	Unpatterned	24 Hours	TRUE	IG	8.75545	3.22958
VCAM1	EC	Unpatterned	24 Hours	TRUE	IH	9.27642	2.70861
VCAM1	EC	Unpatterned	24 Hours	TRUE	LG	8.2062	3.77883
VCAM1	EC	Unpatterned	24 Hours	TRUE	LH	7.37353	4.61149
VCAM1	EC	Unpatterned	24 Hours	TRUE	ME	6.79955	5.18548
VCAM1	EC	Unpatterned	24 Hours	TRUE	MF	5.38651	6.59851
VCAM1	EC	Unpatterned	24 Hours	TRUE	PG	5.63572	6.34931
VCAM1	EC	Unpatterned	24 Hours	TRUE	PH	6.60984	5.37519
VCAM1	EC	Unpatterned	50 Hours	FALSE	AEF2A	9.78213	2.2029
VCAM1	EC	Unpatterned	50 Hours	FALSE	AEF2B	13.5799	-1.5949
VCAM1	EC	Unpatterned	50 Hours	FALSE	BEF2A	11.6299	0.355114
VCAM1	EC	Unpatterned	50 Hours	FALSE	CEF2A	11.7494	0.235643
VCAM1	EC	Unpatterned	50 Hours	FALSE	CEF2B	12.4721	-0.487097
VCAM1	EC	Unpatterned	50 Hours	FALSE	DEF2A	11.4391	0.545971
VCAM1	EC	Unpatterned	50 Hours	FALSE	UC	15.2518	-3.26681
VCAM1	EC	Unpatterned	50 Hours	FALSE	UD	11.0066	0.978401
VCAM1	EC	Unpatterned	50 Hours	FALSE	VG	13.3918	-1.40678
VCAM1	EC	Unpatterned	50 Hours	FALSE	VH	11.8526	0.132415
VCAM1	EC	Unpatterned	50 Hours	FALSE	XG	12.0351	-0.0500801
VCAM1	EC	Unpatterned	50 Hours	FALSE	XH	11.5671	0.417876
VCAM1	EC	Unpatterned	50 Hours	FALSE	ZBC	12.0902	-0.105184
VCAM1	EC	Unpatterned	50 Hours	FALSE	ZCD	11.1763	0.808717
VCAM1	EC	Unpatterned	50 Hours	TRUE	UA	6.87735	5.10767
VCAM1	EC	Unpatterned	50 Hours	TRUE	VE	3.79377	8.19125
VCAM1	EC	Unpatterned	50 Hours	TRUE	VF	6.20144	5.78358
VCAM1	EC	Unpatterned	50 Hours	TRUE	XF	9.0638	2.92123
VCAM1	EC	Unpatterned	50 Hours	TRUE	ZBB	12.3159	-0.330827
VCAM1	EC	Unpatterned	50 Hours	TRUE	ZCC	10.4806	1.50439
VCAM1	EC	Unpatterned	50 Hours	TRUE	ZCF	4.28888	7.69615
VCAM1	EC	µp	24 Hours	FALSE	AET1A	12.5873	-0.602254
VCAM1	EC	µp	24 Hours	FALSE	AET1B	11.1152	0.86986
VCAM1	EC	µp	24 Hours	FALSE	CET1A	13.47	-1.48493
VCAM1	EC	µp	24 Hours	FALSE	DET1B	12.2809	-0.295855
VCAM1	EC	µp	24 Hours	FALSE	MA	13.4417	-1.45665
VCAM1	EC	µp	24 Hours	FALSE	MB	12.207	-0.22197
VCAM1	EC	µp	24 Hours	FALSE	PA	11.8509	0.134113
VCAM1	EC	µp	24 Hours	FALSE	PB	12.3941	-0.409115
VCAM1	EC	µp	24 Hours	TRUE	GD	6.01719	5.96783
VCAM1	EC	µp	24 Hours	TRUE	IC	7.6072	4.37782
VCAM1	EC	µp	24 Hours	TRUE	ID	5.90344	6.08159
VCAM1	EC	µp	24 Hours	TRUE	LD	7.90982	4.0752
VCAM1	EC	µp	24 Hours	TRUE	PC	7.4756	4.50943
VCAM1	EC	µp	24 Hours	TRUE	PD	6.2795	5.70553
VCAM1	EC	µp	50 Hours	FALSE	AET2B	12.6498	-0.664745
VCAM1	EC	µp	50 Hours	FALSE	VC	12.1061	-0.121075
VCAM1	EC	µp	50 Hours	FALSE	VD	10.2983	1.68669
VCAM1	EC	µp	50 Hours	FALSE	XC	11.639	0.346018
VCAM1	EC	µp	50 Hours	FALSE	XD	10.5129	1.47216
VCAM1	EC	µp	50 Hours	FALSE	ZBG	13.5016	-1.51662
VCAM1	EC	µp	50 Hours	FALSE	ZCB	9.4185	2.56652
VCAM1	EC	µp	50 Hours	FALSE	ZCG	9.36132	2.62371
VCAM1	EC	µp	50 Hours	TRUE	VA	5.76128	6.22375
VCAM1	EC	µp	50 Hours	TRUE	VB	5.09316	6.89186
VCAM1	EC	µp	50 Hours	TRUE	XA	7.6791	4.30593
VCAM1	EC	µp	50 Hours	TRUE	XB	7.09333	4.8917
VCAM1	EC	µp	50 Hours	TRUE	ZCA	4.66025	7.32477
VCAM1	EC	µp	50 Hours	TRUE	ZCE	9.86235	2.12267
VCAM1	EC	µp	50 Hours	TRUE	ZCH	5.32432	6.66071
VCAM1	ECFC	Unpatterned	24 Hours	FALSE	ABF1A	14.7305	-2.74543
VCAM1	ECFC	Unpatterned	24 Hours	FALSE	CBF1A	11.1031	0.881937
VCAM1	ECFC	Unpatterned	24 Hours	FALSE	CBF1B	13.8248	-1.83981
VCAM1	ECFC	Unpatterned	24 Hours	FALSE	DBF1A	14.3323	-2.34724
VCAM1	ECFC	Unpatterned	24 Hours	FALSE	DBF1B	10.9479	1.0371
VCAM1	ECFC	Unpatterned	24 Hours	FALSE	HA	12.2792	-0.294178
VCAM1	ECFC	Unpatterned	24 Hours	FALSE	JE	13.1754	-1.19038
VCAM1	ECFC	Unpatterned	24 Hours	FALSE	JF	10.1201	1.86489
VCAM1	ECFC	Unpatterned	24 Hours	FALSE	KE	10.4571	1.52788
VCAM1	ECFC	Unpatterned	24 Hours	FALSE	KF	10.2546	1.73039
VCAM1	ECFC	Unpatterned	24 Hours	FALSE	OE	11.4478	0.537235
VCAM1	ECFC	Unpatterned	24 Hours	FALSE	OF	11.594	0.390988
VCAM1	ECFC	Unpatterned	24 Hours	FALSE	QE	11.4044	0.580618
VCAM1	ECFC	Unpatterned	24 Hours	FALSE	QF	11.9047	0.0802786
VCAM1	ECFC	Unpatterned	24 Hours	TRUE	BH	7.57433	4.4107
VCAM1	ECFC	Unpatterned	24 Hours	TRUE	FE	7.905	4.08002
VCAM1	ECFC	Unpatterned	24 Hours	TRUE	FF	7.3017	4.68332
VCAM1	ECFC	Unpatterned	24 Hours	TRUE	FG	8.62788	3.35715
VCAM1	ECFC	Unpatterned	24 Hours	TRUE	FH	6.18115	5.80388
VCAM1	ECFC	Unpatterned	24 Hours	TRUE	HE	7.91511	4.06992
VCAM1	ECFC	Unpatterned	24 Hours	TRUE	HF	6.64278	5.34225
VCAM1	ECFC	Unpatterned	24 Hours	TRUE	HG	10.8723	1.11268
VCAM1	ECFC	Unpatterned	24 Hours	TRUE	HH	9.50406	2.48097
VCAM1	ECFC	Unpatterned	24 Hours	TRUE	JG	9.17067	2.81436
VCAM1	ECFC	Unpatterned	24 Hours	TRUE	JH	10.8097	1.17536
VCAM1	ECFC	Unpatterned	24 Hours	TRUE	KG	7.39062	4.5944
VCAM1	ECFC	Unpatterned	24 Hours	TRUE	KH	6.94994	5.03508
VCAM1	ECFC	Unpatterned	24 Hours	TRUE	OG	7.3903	4.59472
VCAM1	ECFC	Unpatterned	24 Hours	TRUE	QG	7.03256	4.95246
VCAM1	ECFC	Unpatterned	24 Hours	TRUE	QH	7.06145	4.92357
VCAM1	ECFC	Unpatterned	50 Hours	FALSE	ABF2A	14.038	-2.05299
VCAM1	ECFC	Unpatterned	50 Hours	FALSE	ABF2B	12.6764	-0.691395
VCAM1	ECFC	Unpatterned	50 Hours	FALSE	CBF2A	9.76439	2.22064
VCAM1	ECFC	Unpatterned	50 Hours	FALSE	CBF2B	9.93438	2.05065
VCAM1	ECFC	Unpatterned	50 Hours	FALSE	DBF2B	11.5038	0.481182
VCAM1	ECFC	Unpatterned	50 Hours	FALSE	YG	13.5963	-1.61125
VCAM1	ECFC	Unpatterned	50 Hours	FALSE	ZAC	14.7531	-2.7681
VCAM1	ECFC	Unpatterned	50 Hours	FALSE	ZEE	10.0567	1.92837
VCAM1	ECFC	Unpatterned	50 Hours	FALSE	ZEF	9.66303	2.32199
VCAM1	ECFC	Unpatterned	50 Hours	TRUE	TB	7.58798	4.39705
VCAM1	ECFC	Unpatterned	50 Hours	TRUE	WE	6.85002	5.13501
VCAM1	ECFC	Unpatterned	50 Hours	TRUE	WF	7.25445	4.73057
VCAM1	ECFC	Unpatterned	50 Hours	TRUE	YE	8.10662	3.87841
VCAM1	ECFC	Unpatterned	50 Hours	TRUE	YF	10.4074	1.57762
VCAM1	ECFC	Unpatterned	50 Hours	TRUE	ZAA	11.29	0.695009
VCAM1	ECFC	Unpatterned	50 Hours	TRUE	ZAB	9.50972	2.47531
VCAM1	ECFC	Unpatterned	50 Hours	TRUE	ZDA	10.4532	1.5318
VCAM1	ECFC	Unpatterned	50 Hours	TRUE	ZEG	5.51317	6.47185
VCAM1	ECFC	Unpatterned	50 Hours	TRUE	ZEH	4.73604	7.24899
VCAM1	ECFC	µp	24 Hours	FALSE	ABT1B	13.5911	-1.60611
VCAM1	ECFC	µp	24 Hours	FALSE	BA	13.5563	-1.5713
VCAM1	ECFC	µp	24 Hours	FALSE	HA	11.9426	0.0424473
VCAM1	ECFC	µp	24 Hours	FALSE	OA	12.4813	-0.496242
VCAM1	ECFC	µp	24 Hours	FALSE	QA	12.3657	-0.380637
VCAM1	ECFC	µp	24 Hours	FALSE	QB	12.3097	-0.324661
VCAM1	ECFC	µp	24 Hours	TRUE	BC	6.98151	5.00351
VCAM1	ECFC	µp	24 Hours	TRUE	HD	6.25392	5.7311
VCAM1	ECFC	µp	24 Hours	TRUE	HH	5.9562	6.02882
VCAM1	ECFC	µp	24 Hours	TRUE	JC	8.21216	3.77286
VCAM1	ECFC	µp	24 Hours	TRUE	JD	10.27	1.71503
VCAM1	ECFC	µp	24 Hours	TRUE	OC	8.35752	3.6275
VCAM1	ECFC	µp	24 Hours	TRUE	OD	6.17796	5.80707
VCAM1	ECFC	µp	24 Hours	TRUE	QC	7.20792	4.7771
VCAM1	ECFC	µp	24 Hours	TRUE	QD	8.12799	3.85704
VCAM1	ECFC	µp	50 Hours	FALSE	CBT2A	10.3541	1.63094
VCAM1	ECFC	µp	50 Hours	FALSE	CBT2B	11.4838	0.501252
VCAM1	ECFC	µp	50 Hours	FALSE	DBT2A	12.2137	-0.228658
VCAM1	ECFC	µp	50 Hours	FALSE	ZAG	15.1743	-3.18927
VCAM1	ECFC	µp	50 Hours	FALSE	ZAH	13.2906	-1.30562
VCAM1	ECFC	µp	50 Hours	FALSE	ZDB	9.88607	2.09896
VCAM1	ECFC	µp	50 Hours	FALSE	ZEA	9.53557	2.44945
VCAM1	ECFC	µp	50 Hours	FALSE	ZEB	9.6982	2.28683
VCAM1	ECFC	µp	50 Hours	TRUE	YA	10.428	1.55698
VCAM1	ECFC	µp	50 Hours	TRUE	YB	10.6574	1.32767
VCAM1	ECFC	µp	50 Hours	TRUE	ZAE	8.18421	3.80082
VCAM1	ECFC	µp	50 Hours	TRUE	ZEC	5.67857	6.30646
VCAM1	ECFC	µp	50 Hours	TRUE	ZED	5.75593	6.22909
